# Supplementary material for: N-(3,4-Dimethyl­phen­yl)maleamic acid
Source: Acta Crystallogr Sect E Struct Rep Online. 2009 Oct 28;65(Pt 11):o2874. doi: 10.1107/S1600536809043682 (PMC2971237; doi:10.1107/S1600536809043682)
Supplement: Supplementary file 1 [file e-65-o2874-sup1.cif]

##############################################################################
###                                                                        ###
###        Electronic paper (Acta Crystallographica Section E)             ###
###                                                                        ###
##############################################################################
#                                                                            #
# This CIF contains the data in a paper accepted for publication in Acta     #
# Crystallographica Section E. It conforms to the requirements of Notes      #
# for Authors for Section E, and has been peer reviewed under the auspices   #
# of the IUCr Commission on Journals.                                        #
#                                                                            #
# Full details of the Crystallographic Information File format               #
# are given in the paper "The Crystallographic Information File (CIF):       #
# a New Standard Archive File for Crystallography" by S. R. Hall, F. H.      #
# Allen and I. D. Brown [Acta Cryst. (1991), A47, 655-685].                  #
#                                                                            #
# The current version of the core CIF dictionary is obtainable from          #
# ftp://ftp.iucr.org/pub/cif_core.dic. The current version number is 2.4.    #
#                                                                            #
# Software is freely available for graphical display of the structure(s) in  #
# this CIF.  For information consult the CIF home page http://www.iucr.org/  #
# cif/home.html                                                              #
#                                                                            #
# This file may be used for bona fide research purposes within the           #
# scientific community so long as proper attribution is given to the journal # 
# article from which it was obtained.                                        #
#                                                                            #
##############################################################################
                                             
data_I
_audit_creation_method     'WinGX routine CIF_UPDATE'
_chemical_name_systematic
;
<i>N</i>-(3,4-Dimethylphenyl)maleamic acid
;
_chemical_formula_moiety     'C12 H13 N O3'
_chemical_formula_sum     'C12 H13 N O3'
_chemical_formula_iupac     'C12 H13 N O3'
_chemical_formula_weight     219.23
_symmetry_cell_setting     Monoclinic
_symmetry_space_group_name_H-M     'P c'
_symmetry_space_group_name_Hall     'P -2yc'
loop_
    _symmetry_equiv_pos_as_xyz
    'x, y, z'
    'x, -y, z+1/2'
_cell_length_a     11.9003(2)
_cell_length_b     12.9991(2)
_cell_length_c     15.2641(3)
_cell_angle_alpha     90
_cell_angle_beta     110.207(2)
_cell_angle_gamma     90
_cell_volume     2215.92(7)
_cell_formula_units_Z     8
_cell_measurement_reflns_used     31828
_cell_measurement_theta_min     1.8808
_cell_measurement_theta_max     27.8165
_cell_measurement_temperature     295(2)
_exptl_crystal_description     'truncated square pyramid'
_exptl_crystal_colour     colourless
_exptl_crystal_size_max     0.48
_exptl_crystal_size_mid     0.32
_exptl_crystal_size_min     0.31
_exptl_crystal_density_diffrn     1.314
_exptl_crystal_density_method     'not measured'
_exptl_crystal_F_000     928
_exptl_absorpt_coefficient_mu     0.095
_exptl_absorpt_correction_type     multi-scan
_exptl_absorpt_process_details     '(CrysAlisPro; Oxford Diffraction, 2009)'
_exptl_absorpt_correction_T_min     0.958
_exptl_absorpt_correction_T_max     0.965
_exptl_special_details
;
;
_diffrn_ambient_temperature     295(2)
_diffrn_radiation_type     MoK\a
_diffrn_radiation_wavelength     0.71073
_diffrn_radiation_monochromator     graphite
_diffrn_measurement_device_type     'Oxford Diffraction Xcalibur Ruby Gemini'
_diffrn_measurement_method     \w
_diffrn_detector_area_resol_mean     10.434
_diffrn_reflns_number     67608
_diffrn_reflns_av_R_equivalents     0.0275
_diffrn_reflns_theta_min     2.12
_diffrn_reflns_theta_max     27.9
_diffrn_reflns_theta_full     25.65
_diffrn_measured_fraction_theta_max     0.996
_diffrn_measured_fraction_theta_full     0.999
_diffrn_reflns_limit_h_min     -15
_diffrn_reflns_limit_h_max     15
_diffrn_reflns_limit_k_min     -17
_diffrn_reflns_limit_k_max     17
_diffrn_reflns_limit_l_min     -20
_diffrn_reflns_limit_l_max     20
_diffrn_standards_number     0
_diffrn_standards_interval_count     .
_diffrn_standards_interval_time     .
_diffrn_standards_decay_%     ?
_refine_special_details
;
Refinement of <i>F</i>^2^ against ALL reflections. The weighted <i>R</i>-factor
<i>wR</i> and goodness of fit <i>S</i> are based on <i>F</i>^2^, conventional
<i>R</i>-factors <i>R</i> are based on <i>F</i>, with <i>F</i> set to zero for
negative <i>F</i>^2^. The threshold expression of <i>F</i>^2^ >
\s(<i>F</i>^2^) is used only for calculating <i>R</i>-factors(gt) <i>etc</i>.
and is not relevant to the choice of reflections for refinement.
<i>R</i>-factors based on <i>F</i>^2^ are statistically about twice as large
as those based on <i>F</i>, and <i>R</i>- factors based on ALL data will be
even larger.
;
_reflns_number_total     5279
_reflns_number_gt     4100
_reflns_threshold_expression     I>2\s(I)
_refine_ls_structure_factor_coef     Fsqd
_refine_ls_matrix_type     full
_refine_ls_R_factor_all     0.0567
_refine_ls_R_factor_gt     0.0444
_refine_ls_wR_factor_gt     0.1283
_refine_ls_wR_factor_ref     0.1335
_refine_ls_goodness_of_fit_ref     1.034
_refine_ls_restrained_S_all     1.034
_refine_ls_number_reflns     5279
_refine_ls_number_parameters     577
_refine_ls_number_restraints     10
_refine_ls_hydrogen_treatment     constr
_refine_ls_weighting_scheme     calc
_refine_ls_weighting_details
         'calc w=1/[\s^2^(Fo^2^)+(0.0958P)^2^+0.0272P] where P=(Fo^2^+2Fc^2^)/3'
_atom_sites_solution_hydrogens     geom
_atom_sites_solution_primary     direct
_atom_sites_solution_secondary     difmap
_refine_ls_shift/su_max     0.001
_refine_ls_shift/su_mean     0.000
_refine_diff_density_max     0.292
_refine_diff_density_min     -0.159
_refine_ls_extinction_method     none
_refine_ls_abs_structure_details     ?
loop_
    _atom_type_symbol
    _atom_type_description
    _atom_type_scat_dispersion_real
    _atom_type_scat_dispersion_imag
    _atom_type_scat_source
    C C 0.0033 0 'International Tables Vol C Tables 4.2.6.8 and 6.1.1.4'
    H H 0 0 'International Tables Vol C Tables 4.2.6.8 and 6.1.1.4'
    N N 0.0061 0 'International Tables Vol C Tables 4.2.6.8 and 6.1.1.4'
    O O 0.0106 0 'International Tables Vol C Tables 4.2.6.8 and 6.1.1.4'
_computing_data_collection
;
CrysAlis Pro (Oxford Diffraction, 2009)
;
_computing_cell_refinement
;
CrysAlis Pro (Oxford Diffraction, 2009)
;
_computing_data_reduction
;
CrysAlis Pro (Oxford Diffraction, 2009)
;
_computing_structure_solution     'SHELXS97 (Sheldrick, 2008)'
_computing_structure_refinement     'SHELXL97 (Sheldrick, 2008)'
_computing_molecular_graphics
;
ORTEP-3 (Farrugia, 1997) and DIAMOND (Brandenburg, 2002)
;
_computing_publication_material
;
SHELXL97 (Sheldrick, 2008), PLATON (Spek, 2009) and WinGX
(Farrugia, 1999)
;
loop_
    _atom_site_type_symbol
    _atom_site_label
    _atom_site_fract_x
    _atom_site_fract_y
    _atom_site_fract_z
    _atom_site_U_iso_or_equiv
    _atom_site_adp_type
    _atom_site_calc_flag
    _atom_site_refinement_flags
    _atom_site_occupancy
    _atom_site_disorder_assembly
    _atom_site_disorder_group
    C C1 0.5468(2) 0.4000(2) 0.1080(2) 0.0430(6) Uani d . 1 . .
    C C2 0.6117(3) 0.4743(2) 0.0804(2) 0.0450(6) Uani d . 1 . .
    H H2 0.5758 0.5365 0.056 0.054 Uiso calc R 1 . .
    C C3 0.7309(3) 0.4559(2) 0.0893(2) 0.0462(7) Uani d . 1 . .
    C C4 0.7851(3) 0.3631(2) 0.1243(2) 0.0474(7) Uani d . 1 . .
    C C5 0.7189(3) 0.2888(2) 0.1513(2) 0.0493(7) Uani d . 1 . .
    H H5 0.7544 0.2264 0.1755 0.059 Uiso calc R 1 . .
    C C6 0.6006(3) 0.3075(2) 0.1423(2) 0.0484(7) Uani d . 1 . .
    H H6 0.5571 0.2569 0.1596 0.058 Uiso calc R 1 . .
    C C7 0.3634(3) 0.4981(2) 0.0983(2) 0.0468(6) Uani d . 1 . .
    C C8 0.2429(3) 0.4810(3) 0.1042(3) 0.0564(8) Uani d . 1 . .
    H H8 0.2164 0.4132 0.0976 0.068 Uiso calc R 1 . .
    C C9 0.1684(3) 0.5495(2) 0.1176(3) 0.0585(8) Uani d . 1 . .
    H H9 0.0983 0.5213 0.1212 0.07 Uiso calc R 1 . .
    C C10 0.1759(3) 0.6647(2) 0.1281(2) 0.0524(7) Uani d . 1 . .
    C C11 0.7982(3) 0.5385(2) 0.0590(3) 0.0589(8) Uani d . 1 . .
    H H11A 0.8646 0.5613 0.1118 0.088 Uiso calc R 1 . .
    H H11B 0.7457 0.5955 0.0336 0.088 Uiso calc R 1 . .
    H H11C 0.8272 0.5115 0.0123 0.088 Uiso calc R 1 . .
    C C12 0.9124(3) 0.3412(3) 0.1342(3) 0.0626(9) Uani d . 1 . .
    H H12A 0.9338 0.2734 0.1594 0.094 Uiso calc PR 0.5 . .
    H H12B 0.9639 0.3909 0.1754 0.094 Uiso calc PR 0.5 . .
    H H12C 0.9211 0.3453 0.074 0.094 Uiso calc PR 0.5 . .
    H H12D 0.9455 0.3996 0.1131 0.094 Uiso calc PR 0.5 . .
    H H12E 0.9153 0.2822 0.0972 0.094 Uiso calc PR 0.5 . .
    H H12F 0.9581 0.3278 0.1985 0.094 Uiso calc PR 0.5 . .
    N N1 0.4259(2) 0.41119(17) 0.10310(19) 0.0495(6) Uani d . 1 . .
    H H1 0.3879 0.3549 0.1032 0.059 Uiso calc R 1 . .
    O O1 0.40148(19) 0.58444(16) 0.08902(19) 0.0609(6) Uani d . 1 . .
    O O2 0.2602(2) 0.71471(17) 0.1095(2) 0.0745(7) Uani d . 1 . .
    H H2A 0.3048 0.671 0.092 0.089 Uiso calc R 1 . .
    O O3 0.1018(2) 0.70943(18) 0.1511(2) 0.0708(7) Uani d . 1 . .
    C C21 -0.0264(2) 0.63766(18) 0.36357(17) 0.0369(5) Uani d U 1 . .
    C C22 -0.0921(3) 0.7141(2) 0.38831(19) 0.0388(6) Uani d . 1 . .
    H H22 -0.0562 0.7768 0.4112 0.047 Uiso calc R 1 . .
    C C23 -0.2114(2) 0.69692(19) 0.37893(18) 0.0382(6) Uani d . 1 . .
    C C24 -0.2663(2) 0.6027(2) 0.34333(18) 0.0405(6) Uani d . 1 . .
    C C25 -0.1979(3) 0.5278(2) 0.3203(2) 0.0480(7) Uani d . 1 . .
    H H25 -0.2328 0.4647 0.2978 0.058 Uiso calc R 1 . .
    C C26 -0.0802(3) 0.5444(2) 0.3298(2) 0.0471(7) Uani d . 1 . .
    H H26 -0.0366 0.4931 0.3135 0.056 Uiso calc R 1 . .
    C C27 0.1559(3) 0.7351(2) 0.3711(2) 0.0429(6) Uani d . 1 . .
    C C28 0.2785(3) 0.7178(2) 0.3698(2) 0.0505(7) Uani d . 1 . .
    H H28 0.3061 0.6503 0.3785 0.061 Uiso calc R 1 . .
    C C29 0.3543(3) 0.7882(2) 0.3577(3) 0.0552(8) Uani d . 1 . .
    H H29 0.4274 0.7609 0.3597 0.066 Uiso calc R 1 . .
    C C30 0.3450(3) 0.8997(2) 0.3418(2) 0.0511(7) Uani d . 1 . .
    C C31 -0.2811(3) 0.7797(2) 0.4058(2) 0.0525(7) Uani d . 1 . .
    H H31A -0.2289 0.8363 0.4332 0.079 Uiso calc R 1 . .
    H H31B -0.3142 0.7529 0.4503 0.079 Uiso calc R 1 . .
    H H31C -0.3447 0.8029 0.3513 0.079 Uiso calc R 1 . .
    C C32 -0.3959(3) 0.5826(3) 0.3293(2) 0.0548(7) Uani d . 1 . .
    H H32A -0.415 0.5124 0.3107 0.082 Uiso calc R 1 . .
    H H32B -0.4455 0.6275 0.2816 0.082 Uiso calc R 1 . .
    H H32C -0.41 0.5952 0.3866 0.082 Uiso calc R 1 . .
    N N2 0.09531(19) 0.64905(16) 0.37116(16) 0.0417(5) Uani d U 1 . .
    H H2N 0.1352 0.5928 0.3765 0.05 Uiso calc R 1 . .
    O O21 0.11403(19) 0.82277(15) 0.37276(19) 0.0594(6) Uani d . 1 . .
    O O22 0.2552(2) 0.95070(16) 0.3502(2) 0.0701(8) Uani d . 1 . .
    H H22A 0.2037 0.9074 0.3597 0.084 Uiso calc R 1 . .
    O O23 0.4227(2) 0.94389(17) 0.3212(2) 0.0689(7) Uani d . 1 . .
    C C41 0.6529(2) 0.13584(19) 0.35178(18) 0.0367(5) Uani d . 1 . .
    C C42 0.7424(3) 0.2090(2) 0.3831(2) 0.0413(6) Uani d U 1 . .
    H H42 0.7261 0.2714 0.406 0.05 Uiso calc R 1 . .
    C C43 0.8552(2) 0.1909(2) 0.38079(19) 0.0400(5) Uani d U 1 . .
    C C44 0.8820(2) 0.0970(2) 0.3492(2) 0.0408(6) Uani d . 1 . .
    C C45 0.7941(3) 0.0228(2) 0.3204(2) 0.0488(7) Uani d . 1 . .
    H H45 0.8121 -0.0407 0.3004 0.059 Uiso calc R 1 . .
    C C46 0.6794(2) 0.04100(19) 0.3205(2) 0.0441(6) Uani d . 1 . .
    H H46 0.6206 -0.0094 0.3 0.053 Uiso calc R 1 . .
    C C47 0.4769(2) 0.23407(19) 0.3576(2) 0.0428(6) Uani d . 1 . .
    C C48 0.3514(3) 0.2177(2) 0.3524(3) 0.0518(7) Uani d . 1 . .
    H H48 0.3262 0.1496 0.3481 0.062 Uiso calc R 1 . .
    C C49 0.2708(3) 0.2873(2) 0.3530(3) 0.0578(8) Uani d . 1 . .
    H H49 0.1977 0.2596 0.3505 0.069 Uiso calc R 1 . .
    C C50 0.2750(3) 0.4020(2) 0.3570(2) 0.0538(7) Uani d . 1 . .
    C C51 0.9488(3) 0.2750(2) 0.4126(3) 0.0619(9) Uani d . 1 . .
    H H51A 0.9188 0.3299 0.4405 0.093 Uiso calc R 1 . .
    H H51B 0.9664 0.3009 0.3599 0.093 Uiso calc R 1 . .
    H H51C 1.0204 0.2475 0.4576 0.093 Uiso calc R 1 . .
    C C52 1.0043(3) 0.0740(3) 0.3436(3) 0.0600(8) Uani d . 1 . .
    H H52A 1.0097 0.0021 0.3313 0.09 Uiso calc R 1 . .
    H H52B 1.0652 0.0917 0.4017 0.09 Uiso calc R 1 . .
    H H52C 1.0154 0.1137 0.2941 0.09 Uiso calc R 1 . .
    N N3 0.53418(19) 0.14672(16) 0.35181(16) 0.0420(5) Uani d . 1 . .
    H H3N 0.4942 0.0907 0.3476 0.05 Uiso calc R 1 . .
    O O41 0.52359(19) 0.31979(15) 0.3658(2) 0.0668(7) Uani d . 1 . .
    O O42 0.3700(2) 0.45152(16) 0.3612(2) 0.0663(7) Uani d . 1 . .
    H H42A 0.4274 0.4076 0.3639 0.08 Uiso calc R 1 . .
    O O43 0.1861(2) 0.44801(18) 0.3567(2) 0.0835(9) Uani d . 1 . .
    C C61 -0.1341(3) 0.8982(2) 0.11567(19) 0.0422(6) Uani d . 1 . .
    C C62 -0.2221(3) 0.9730(2) 0.0861(2) 0.0452(6) Uani d U 1 . .
    H H62 -0.2043 1.0366 0.0661 0.054 Uiso calc R 1 . .
    C C63 -0.3375(3) 0.9533(2) 0.0862(2) 0.0468(6) Uani d U 1 . .
    C C64 -0.3650(3) 0.8579(2) 0.1163(2) 0.0489(7) Uani d U 1 . .
    C C65 -0.2730(3) 0.7836(2) 0.1469(2) 0.0507(7) Uani d U 1 . .
    H H65 -0.2894 0.7198 0.1673 0.061 Uiso calc R 1 . .
    C C66 -0.1596(3) 0.8041(2) 0.1469(2) 0.0502(7) Uani d U 1 . .
    H H66 -0.0998 0.7546 0.1679 0.06 Uiso calc R 1 . .
    C C67 0.0405(3) 0.9968(2) 0.1050(2) 0.0466(7) Uani d . 1 . .
    C C68 0.1659(3) 0.9812(2) 0.1108(2) 0.0523(8) Uani d . 1 . .
    H H68 0.1915 0.9132 0.115 0.063 Uiso calc R 1 . .
    C C69 0.2463(3) 1.0512(2) 0.1108(3) 0.0615(8) Uani d . 1 . .
    H H69 0.3196 1.0235 0.1137 0.074 Uiso calc R 1 . .
    C C70 0.2430(3) 1.1660(2) 0.1070(3) 0.0554(8) Uani d . 1 . .
    C C71 -0.4309(3) 1.0354(3) 0.0559(3) 0.0679(9) Uani d . 1 . .
    H H71A -0.4987 1.0102 0.0055 0.102 Uiso calc R 1 . .
    H H71B -0.3985 1.0946 0.0354 0.102 Uiso calc R 1 . .
    H H71C -0.4555 1.0542 0.1074 0.102 Uiso calc R 1 . .
    C C72 -0.4875(3) 0.8336(3) 0.1182(3) 0.0653(9) Uani d U 1 . .
    H H72A -0.4884 0.7648 0.1407 0.098 Uiso calc PR 0.5 . .
    H H72B -0.5452 0.8394 0.0562 0.098 Uiso calc PR 0.5 . .
    H H72C -0.5074 0.8812 0.1587 0.098 Uiso calc PR 0.5 . .
    H H72D -0.5389 0.8921 0.0964 0.098 Uiso calc PR 0.5 . .
    H H72E -0.4821 0.8175 0.1809 0.098 Uiso calc PR 0.5 . .
    H H72F -0.5199 0.7757 0.0784 0.098 Uiso calc PR 0.5 . .
    N N4 -0.0147(2) 0.91139(17) 0.11665(17) 0.0450(5) Uani d . 1 . .
    H H4N 0.0278 0.8563 0.1261 0.054 Uiso calc R 1 . .
    O O61 -0.0095(2) 1.08224(16) 0.0903(2) 0.0649(6) Uani d . 1 . .
    O O62 0.1442(2) 1.21427(16) 0.09843(19) 0.0637(6) Uani d . 1 . .
    H H62A 0.0882 1.1694 0.0969 0.076 Uiso calc R 1 . .
    O O63 0.3342(2) 1.21084(19) 0.1144(3) 0.0878(9) Uani d . 1 . .
loop_
    _atom_site_aniso_label
    _atom_site_aniso_U_11
    _atom_site_aniso_U_22
    _atom_site_aniso_U_33
    _atom_site_aniso_U_12
    _atom_site_aniso_U_13
    _atom_site_aniso_U_23
    C1 0.0381(14) 0.0391(13) 0.0533(15) -0.0002(11) 0.0177(12) -0.0032(11)
    C2 0.0439(16) 0.0392(14) 0.0527(16) -0.0027(12) 0.0178(13) 0.0025(12)
    C3 0.0528(18) 0.0398(14) 0.0507(17) -0.0023(12) 0.0238(14) -0.0044(11)
    C4 0.0418(16) 0.0443(15) 0.0589(17) 0.0038(12) 0.0209(14) -0.0069(12)
    C5 0.0468(16) 0.0394(14) 0.0616(18) 0.0040(12) 0.0187(15) 0.0006(13)
    C6 0.0461(17) 0.0347(13) 0.0676(19) 0.0014(12) 0.0240(14) 0.0011(12)
    C7 0.0356(14) 0.0372(14) 0.0689(18) 0.0015(11) 0.0196(13) 0.0007(12)
    C8 0.0403(16) 0.0445(16) 0.085(2) -0.0039(13) 0.0220(16) -0.0029(15)
    C9 0.0415(16) 0.0452(16) 0.093(2) -0.0009(13) 0.0282(16) 0.0067(15)
    C10 0.0465(16) 0.0411(15) 0.0701(19) 0.0039(13) 0.0209(14) 0.0039(13)
    C11 0.0536(18) 0.0518(17) 0.082(2) -0.0080(14) 0.0370(17) -0.0011(15)
    C12 0.0453(18) 0.065(2) 0.080(2) 0.0038(15) 0.0249(17) -0.0128(16)
    N1 0.0429(13) 0.0365(12) 0.0731(16) -0.0020(10) 0.0253(12) -0.0008(11)
    O1 0.0457(11) 0.0383(10) 0.1082(18) -0.0021(9) 0.0386(12) -0.0003(11)
    O2 0.0640(16) 0.0378(12) 0.137(2) 0.0040(10) 0.0545(16) 0.0031(12)
    O3 0.0603(14) 0.0574(14) 0.1057(18) 0.0152(11) 0.0428(14) 0.0056(12)
    C21 0.0358(13) 0.0307(12) 0.0480(15) 0.0021(10) 0.0194(11) -0.0004(10)
    C22 0.0402(14) 0.0299(12) 0.0512(15) -0.0014(10) 0.0220(12) -0.0030(10)
    C23 0.0389(14) 0.0327(12) 0.0469(15) 0.0058(10) 0.0197(12) 0.0027(10)
    C24 0.0396(14) 0.0398(14) 0.0453(14) -0.0043(11) 0.0187(12) 0.0004(11)
    C25 0.0519(18) 0.0355(13) 0.0623(19) -0.0108(12) 0.0270(15) -0.0101(12)
    C26 0.0515(17) 0.0333(13) 0.0658(18) -0.0012(11) 0.0323(14) -0.0067(11)
    C27 0.0430(15) 0.0326(13) 0.0592(17) 0.0004(11) 0.0256(13) -0.0017(11)
    C28 0.0410(15) 0.0294(12) 0.087(2) 0.0030(11) 0.0293(15) -0.0044(13)
    C29 0.0320(14) 0.0447(16) 0.095(2) -0.0003(12) 0.0291(15) -0.0055(15)
    C30 0.0359(15) 0.0408(15) 0.078(2) -0.0089(12) 0.0219(14) -0.0089(13)
    C31 0.0512(17) 0.0390(14) 0.076(2) 0.0089(12) 0.0335(16) -0.0027(13)
    C32 0.0438(16) 0.0537(17) 0.0700(19) -0.0067(14) 0.0238(15) -0.0015(14)
    N2 0.0338(11) 0.0292(10) 0.0679(15) 0.0024(8) 0.0249(11) -0.0017(9)
    O21 0.0489(11) 0.0289(9) 0.1141(18) 0.0038(8) 0.0455(12) -0.0007(10)
    O22 0.0547(15) 0.0347(11) 0.137(2) -0.0010(9) 0.0542(16) 0.0025(12)
    O23 0.0545(13) 0.0493(12) 0.1149(19) -0.0133(11) 0.0444(13) -0.0027(12)
    C41 0.0361(14) 0.0295(11) 0.0482(15) 0.0044(10) 0.0190(11) 0.0018(10)
    C42 0.0459(15) 0.0303(12) 0.0509(15) 0.0042(10) 0.0207(12) -0.0038(10)
    C43 0.0354(13) 0.0326(12) 0.0511(15) 0.0018(10) 0.0140(12) -0.0004(11)
    C44 0.0352(14) 0.0378(13) 0.0527(15) 0.0093(10) 0.0191(12) 0.0015(11)
    C45 0.0478(16) 0.0313(12) 0.072(2) 0.0049(11) 0.0273(15) -0.0074(12)
    C46 0.0387(14) 0.0286(12) 0.0659(18) 0.0019(10) 0.0191(13) -0.0042(11)
    C47 0.0380(14) 0.0272(12) 0.0672(18) 0.0044(10) 0.0231(13) 0.0005(11)
    C48 0.0461(16) 0.0309(13) 0.088(2) -0.0034(12) 0.0348(16) -0.0037(13)
    C49 0.0366(15) 0.0439(16) 0.102(2) -0.0010(13) 0.0352(16) -0.0026(16)
    C50 0.0421(16) 0.0385(15) 0.086(2) 0.0077(12) 0.0284(15) -0.0023(13)
    C51 0.0411(16) 0.0489(17) 0.094(3) -0.0070(12) 0.0208(17) -0.0182(16)
    C52 0.0401(17) 0.0526(17) 0.095(2) 0.0091(13) 0.0330(16) -0.0054(16)
    N3 0.0379(12) 0.0271(10) 0.0672(15) 0.0036(9) 0.0263(11) -0.0011(9)
    O41 0.0426(11) 0.0301(10) 0.138(2) 0.0009(9) 0.0438(13) -0.0023(11)
    O42 0.0481(13) 0.0353(11) 0.124(2) 0.0050(9) 0.0399(14) -0.0040(11)
    O43 0.0504(14) 0.0443(12) 0.166(3) 0.0117(10) 0.0500(17) -0.0096(14)
    C61 0.0403(15) 0.0354(13) 0.0528(16) -0.0049(11) 0.0187(13) -0.0022(11)
    C62 0.0409(14) 0.0365(13) 0.0579(17) -0.0006(11) 0.0167(13) 0.0060(12)
    C63 0.0440(15) 0.0406(14) 0.0541(16) 0.0000(12) 0.0148(13) 0.0023(12)
    C64 0.0454(15) 0.0376(14) 0.0648(18) -0.0070(11) 0.0206(14) -0.0049(12)
    C65 0.0520(16) 0.0375(14) 0.067(2) -0.0064(12) 0.0262(16) 0.0011(13)
    C66 0.0562(17) 0.0351(14) 0.0647(18) 0.0001(12) 0.0279(15) 0.0029(12)
    C67 0.0427(16) 0.0385(14) 0.0654(18) -0.0033(11) 0.0273(14) -0.0005(12)
    C68 0.0423(16) 0.0370(14) 0.085(2) 0.0015(12) 0.0310(15) 0.0033(14)
    C69 0.0459(17) 0.0450(17) 0.101(3) -0.0004(14) 0.0351(17) 0.0058(17)
    C70 0.0466(17) 0.0437(16) 0.078(2) -0.0024(14) 0.0241(15) 0.0061(14)
    C71 0.0435(17) 0.0501(17) 0.108(3) 0.0048(13) 0.0232(18) 0.0119(17)
    C72 0.0508(18) 0.0541(19) 0.091(3) -0.0094(15) 0.0245(18) -0.0014(17)
    N4 0.0408(12) 0.0311(11) 0.0658(15) 0.0031(9) 0.0220(12) 0.0025(9)
    O61 0.0446(11) 0.0361(10) 0.1192(19) 0.0011(9) 0.0348(12) 0.0126(11)
    O62 0.0484(13) 0.0386(11) 0.1059(18) 0.0005(9) 0.0288(13) 0.0048(11)
    O63 0.0550(15) 0.0537(14) 0.164(3) -0.0110(11) 0.0502(17) 0.0081(16)
_geom_special_details
;
All e.s.d.'s (except the e.s.d. in the dihedral angle between two l.s. planes)
are estimated using the full covariance matrix. The cell e.s.d.'s are taken
into account individually in the estimation of e.s.d.'s in distances, angles
and torsion angles; correlations between e.s.d.'s in cell parameters are only
used when they are defined by crystal symmetry. An approximate (isotropic)
treatment of cell e.s.d.'s is used for estimating e.s.d.'s involving l.s.
planes.
;
loop_
    _geom_bond_atom_site_label_1
    _geom_bond_atom_site_label_2
    _geom_bond_site_symmetry_2
    _geom_bond_distance
    _geom_bond_publ_flag
    C1 C6 . 1.378(4) ?
    C1 C2 . 1.390(4) ?
    C1 N1 . 1.423(4) ?
    C2 C3 . 1.399(5) ?
    C2 H2 . 0.93 ?
    C3 C4 . 1.385(4) ?
    C3 C11 . 1.505(4) ?
    C4 C5 . 1.395(4) ?
    C4 C12 . 1.498(4) ?
    C5 C6 . 1.388(4) ?
    C5 H5 . 0.93 ?
    C6 H6 . 0.93 ?
    C7 O1 . 1.237(3) ?
    C7 N1 . 1.341(4) ?
    C7 C8 . 1.483(4) ?
    C8 C9 . 1.322(5) ?
    C8 H8 . 0.93 ?
    C9 C10 . 1.505(4) ?
    C9 H9 . 0.93 ?
    C10 O3 . 1.206(4) ?
    C10 O2 . 1.306(4) ?
    C11 H11A . 0.96 ?
    C11 H11B . 0.96 ?
    C11 H11C . 0.96 ?
    C12 H12A . 0.96 ?
    C12 H12B . 0.96 ?
    C12 H12C . 0.96 ?
    C12 H12D . 0.96 ?
    C12 H12E . 0.96 ?
    C12 H12F . 0.96 ?
    N1 H1 . 0.86 ?
    O2 H2A . 0.88 ?
    C21 C26 . 1.384(4) ?
    C21 C22 . 1.395(3) ?
    C21 N2 . 1.420(3) ?
    C22 C23 . 1.394(4) ?
    C22 H22 . 0.93 ?
    C23 C24 . 1.406(4) ?
    C23 C31 . 1.500(4) ?
    C24 C25 . 1.390(4) ?
    C24 C32 . 1.505(4) ?
    C25 C26 . 1.375(4) ?
    C25 H25 . 0.93 ?
    C26 H26 . 0.93 ?
    C27 O21 . 1.247(3) ?
    C27 N2 . 1.332(3) ?
    C27 C28 . 1.483(4) ?
    C28 C29 . 1.343(4) ?
    C28 H28 . 0.93 ?
    C29 C30 . 1.467(4) ?
    C29 H29 . 0.93 ?
    C30 O23 . 1.218(4) ?
    C30 O22 . 1.301(4) ?
    C31 H31A . 0.96 ?
    C31 H31B . 0.96 ?
    C31 H31C . 0.96 ?
    C32 H32A . 0.96 ?
    C32 H32B . 0.96 ?
    C32 H32C . 0.96 ?
    N2 H2N . 0.86 ?
    O22 H22A . 0.88 ?
    C41 C42 . 1.384(4) ?
    C41 C46 . 1.397(4) ?
    C41 N3 . 1.420(3) ?
    C42 C43 . 1.374(4) ?
    C42 H42 . 0.93 ?
    C43 C44 . 1.389(4) ?
    C43 C51 . 1.516(4) ?
    C44 C45 . 1.379(4) ?
    C44 C52 . 1.518(4) ?
    C45 C46 . 1.386(4) ?
    C45 H45 . 0.93 ?
    C46 H46 . 0.93 ?
    C47 O41 . 1.232(3) ?
    C47 N3 . 1.343(3) ?
    C47 C48 . 1.483(4) ?
    C48 C49 . 1.320(4) ?
    C48 H48 . 0.93 ?
    C49 C50 . 1.493(4) ?
    C49 H49 . 0.93 ?
    C50 O43 . 1.214(3) ?
    C50 O42 . 1.283(4) ?
    C51 H51A . 0.96 ?
    C51 H51B . 0.96 ?
    C51 H51C . 0.96 ?
    C52 H52A . 0.96 ?
    C52 H52B . 0.96 ?
    C52 H52C . 0.96 ?
    N3 H3N . 0.86 ?
    O42 H42A . 0.88 ?
    C61 C66 . 1.384(4) ?
    C61 C62 . 1.385(4) ?
    C61 N4 . 1.426(4) ?
    C62 C63 . 1.398(4) ?
    C62 H62 . 0.93 ?
    C63 C64 . 1.400(4) ?
    C63 C71 . 1.494(4) ?
    C64 C65 . 1.413(4) ?
    C64 C72 . 1.502(4) ?
    C65 C66 . 1.377(5) ?
    C65 H65 . 0.93 ?
    C66 H66 . 0.93 ?
    C67 O61 . 1.243(3) ?
    C67 N4 . 1.333(3) ?
    C67 C68 . 1.479(4) ?
    C68 C69 . 1.321(4) ?
    C68 H68 . 0.93 ?
    C69 C70 . 1.493(4) ?
    C69 H69 . 0.93 ?
    C70 O63 . 1.203(4) ?
    C70 O62 . 1.299(4) ?
    C71 H71A . 0.96 ?
    C71 H71B . 0.96 ?
    C71 H71C . 0.96 ?
    C72 H72A . 0.96 ?
    C72 H72B . 0.96 ?
    C72 H72C . 0.96 ?
    C72 H72D . 0.96 ?
    C72 H72E . 0.96 ?
    C72 H72F . 0.96 ?
    N4 H4N . 0.86 ?
    O62 H62A . 0.88 ?
loop_
    _geom_angle_atom_site_label_1
    _geom_angle_atom_site_label_2
    _geom_angle_atom_site_label_3
    _geom_angle_site_symmetry_1
    _geom_angle_site_symmetry_3
    _geom_angle
    _geom_angle_publ_flag
    C6 C1 C2 . . 119.2(3) ?
    C6 C1 N1 . . 116.0(3) ?
    C2 C1 N1 . . 124.8(3) ?
    C1 C2 C3 . . 120.2(3) ?
    C1 C2 H2 . . 119.9 ?
    C3 C2 H2 . . 119.9 ?
    C4 C3 C2 . . 120.5(3) ?
    C4 C3 C11 . . 121.0(3) ?
    C2 C3 C11 . . 118.5(3) ?
    C3 C4 C5 . . 118.9(3) ?
    C3 C4 C12 . . 121.6(3) ?
    C5 C4 C12 . . 119.5(3) ?
    C6 C5 C4 . . 120.4(3) ?
    C6 C5 H5 . . 119.8 ?
    C4 C5 H5 . . 119.8 ?
    C1 C6 C5 . . 120.8(3) ?
    C1 C6 H6 . . 119.6 ?
    C5 C6 H6 . . 119.6 ?
    O1 C7 N1 . . 123.5(3) ?
    O1 C7 C8 . . 122.9(3) ?
    N1 C7 C8 . . 113.6(2) ?
    C9 C8 C7 . . 128.5(3) ?
    C9 C8 H8 . . 115.8 ?
    C7 C8 H8 . . 115.8 ?
    C8 C9 C10 . . 131.9(3) ?
    C8 C9 H9 . . 114 ?
    C10 C9 H9 . . 114 ?
    O3 C10 O2 . . 121.1(3) ?
    O3 C10 C9 . . 119.2(3) ?
    O2 C10 C9 . . 119.6(3) ?
    C3 C11 H11A . . 109.5 ?
    C3 C11 H11B . . 109.5 ?
    H11A C11 H11B . . 109.5 ?
    C3 C11 H11C . . 109.5 ?
    H11A C11 H11C . . 109.5 ?
    H11B C11 H11C . . 109.5 ?
    C4 C12 H12A . . 109.5 ?
    C4 C12 H12B . . 109.5 ?
    H12A C12 H12B . . 109.5 ?
    C4 C12 H12C . . 109.5 ?
    H12A C12 H12C . . 109.5 ?
    H12B C12 H12C . . 109.5 ?
    C4 C12 H12D . . 109.5 ?
    H12A C12 H12D . . 141.1 ?
    H12B C12 H12D . . 56.3 ?
    H12C C12 H12D . . 56.3 ?
    C4 C12 H12E . . 109.5 ?
    H12A C12 H12E . . 56.3 ?
    H12B C12 H12E . . 141.1 ?
    H12C C12 H12E . . 56.3 ?
    H12D C12 H12E . . 109.5 ?
    C4 C12 H12F . . 109.5 ?
    H12A C12 H12F . . 56.3 ?
    H12B C12 H12F . . 56.3 ?
    H12C C12 H12F . . 141.1 ?
    H12D C12 H12F . . 109.5 ?
    H12E C12 H12F . . 109.5 ?
    C7 N1 C1 . . 128.4(2) ?
    C7 N1 H1 . . 115.8 ?
    C1 N1 H1 . . 115.8 ?
    C10 O2 H2A . . 109.5 ?
    C26 C21 C22 . . 119.6(2) ?
    C26 C21 N2 . . 116.7(2) ?
    C22 C21 N2 . . 123.7(2) ?
    C23 C22 C21 . . 120.3(2) ?
    C23 C22 H22 . . 119.9 ?
    C21 C22 H22 . . 119.9 ?
    C22 C23 C24 . . 120.0(2) ?
    C22 C23 C31 . . 119.8(2) ?
    C24 C23 C31 . . 120.2(2) ?
    C25 C24 C23 . . 118.2(2) ?
    C25 C24 C32 . . 120.2(3) ?
    C23 C24 C32 . . 121.5(2) ?
    C26 C25 C24 . . 121.8(3) ?
    C26 C25 H25 . . 119.1 ?
    C24 C25 H25 . . 119.1 ?
    C25 C26 C21 . . 120.0(2) ?
    C25 C26 H26 . . 120 ?
    C21 C26 H26 . . 120 ?
    O21 C27 N2 . . 123.2(3) ?
    O21 C27 C28 . . 122.7(2) ?
    N2 C27 C28 . . 114.1(2) ?
    C29 C28 C27 . . 127.6(3) ?
    C29 C28 H28 . . 116.2 ?
    C27 C28 H28 . . 116.2 ?
    C28 C29 C30 . . 132.9(3) ?
    C28 C29 H29 . . 113.6 ?
    C30 C29 H29 . . 113.6 ?
    O23 C30 O22 . . 120.5(3) ?
    O23 C30 C29 . . 119.1(3) ?
    O22 C30 C29 . . 120.3(3) ?
    C23 C31 H31A . . 109.5 ?
    C23 C31 H31B . . 109.5 ?
    H31A C31 H31B . . 109.5 ?
    C23 C31 H31C . . 109.5 ?
    H31A C31 H31C . . 109.5 ?
    H31B C31 H31C . . 109.5 ?
    C24 C32 H32A . . 109.5 ?
    C24 C32 H32B . . 109.5 ?
    H32A C32 H32B . . 109.5 ?
    C24 C32 H32C . . 109.5 ?
    H32A C32 H32C . . 109.5 ?
    H32B C32 H32C . . 109.5 ?
    C27 N2 C21 . . 128.7(2) ?
    C27 N2 H2N . . 115.7 ?
    C21 N2 H2N . . 115.7 ?
    C30 O22 H22A . . 109.5 ?
    C42 C41 C46 . . 119.2(2) ?
    C42 C41 N3 . . 125.4(2) ?
    C46 C41 N3 . . 115.4(2) ?
    C43 C42 C41 . . 121.0(2) ?
    C43 C42 H42 . . 119.5 ?
    C41 C42 H42 . . 119.5 ?
    C42 C43 C44 . . 120.2(2) ?
    C42 C43 C51 . . 119.0(2) ?
    C44 C43 C51 . . 120.9(2) ?
    C45 C44 C43 . . 119.1(2) ?
    C45 C44 C52 . . 118.7(2) ?
    C43 C44 C52 . . 122.2(3) ?
    C44 C45 C46 . . 121.3(2) ?
    C44 C45 H45 . . 119.4 ?
    C46 C45 H45 . . 119.4 ?
    C45 C46 C41 . . 119.3(2) ?
    C45 C46 H46 . . 120.3 ?
    C41 C46 H46 . . 120.3 ?
    O41 C47 N3 . . 123.3(3) ?
    O41 C47 C48 . . 123.1(2) ?
    N3 C47 C48 . . 113.6(2) ?
    C49 C48 C47 . . 128.5(3) ?
    C49 C48 H48 . . 115.8 ?
    C47 C48 H48 . . 115.8 ?
    C48 C49 C50 . . 132.1(3) ?
    C48 C49 H49 . . 114 ?
    C50 C49 H49 . . 114 ?
    O43 C50 O42 . . 120.4(3) ?
    O43 C50 C49 . . 118.3(3) ?
    O42 C50 C49 . . 121.3(3) ?
    C43 C51 H51A . . 109.5 ?
    C43 C51 H51B . . 109.5 ?
    H51A C51 H51B . . 109.5 ?
    C43 C51 H51C . . 109.5 ?
    H51A C51 H51C . . 109.5 ?
    H51B C51 H51C . . 109.5 ?
    C44 C52 H52A . . 109.5 ?
    C44 C52 H52B . . 109.5 ?
    H52A C52 H52B . . 109.5 ?
    C44 C52 H52C . . 109.5 ?
    H52A C52 H52C . . 109.5 ?
    H52B C52 H52C . . 109.5 ?
    C47 N3 C41 . . 127.8(2) ?
    C47 N3 H3N . . 116.1 ?
    C41 N3 H3N . . 116.1 ?
    C50 O42 H42A . . 109.5 ?
    C66 C61 C62 . . 120.1(3) ?
    C66 C61 N4 . . 116.0(3) ?
    C62 C61 N4 . . 123.9(2) ?
    C61 C62 C63 . . 120.2(3) ?
    C61 C62 H62 . . 119.9 ?
    C63 C62 H62 . . 119.9 ?
    C62 C63 C64 . . 120.2(3) ?
    C62 C63 C71 . . 119.7(3) ?
    C64 C63 C71 . . 120.1(3) ?
    C63 C64 C65 . . 118.2(3) ?
    C63 C64 C72 . . 122.0(3) ?
    C65 C64 C72 . . 119.8(3) ?
    C66 C65 C64 . . 121.0(3) ?
    C66 C65 H65 . . 119.5 ?
    C64 C65 H65 . . 119.5 ?
    C65 C66 C61 . . 120.2(3) ?
    C65 C66 H66 . . 119.9 ?
    C61 C66 H66 . . 119.9 ?
    O61 C67 N4 . . 122.8(3) ?
    O61 C67 C68 . . 123.0(2) ?
    N4 C67 C68 . . 114.3(2) ?
    C69 C68 C67 . . 128.4(3) ?
    C69 C68 H68 . . 115.8 ?
    C67 C68 H68 . . 115.8 ?
    C68 C69 C70 . . 132.8(3) ?
    C68 C69 H69 . . 113.6 ?
    C70 C69 H69 . . 113.6 ?
    O63 C70 O62 . . 122.1(3) ?
    O63 C70 C69 . . 118.0(3) ?
    O62 C70 C69 . . 119.9(3) ?
    C63 C71 H71A . . 109.5 ?
    C63 C71 H71B . . 109.5 ?
    H71A C71 H71B . . 109.5 ?
    C63 C71 H71C . . 109.5 ?
    H71A C71 H71C . . 109.5 ?
    H71B C71 H71C . . 109.5 ?
    C64 C72 H72A . . 109.5 ?
    C64 C72 H72B . . 109.5 ?
    H72A C72 H72B . . 109.5 ?
    C64 C72 H72C . . 109.5 ?
    H72A C72 H72C . . 109.5 ?
    H72B C72 H72C . . 109.5 ?
    C64 C72 H72D . . 109.5 ?
    H72A C72 H72D . . 141.1 ?
    H72B C72 H72D . . 56.3 ?
    H72C C72 H72D . . 56.3 ?
    C64 C72 H72E . . 109.5 ?
    H72A C72 H72E . . 56.3 ?
    H72B C72 H72E . . 141.1 ?
    H72C C72 H72E . . 56.3 ?
    H72D C72 H72E . . 109.5 ?
    C64 C72 H72F . . 109.5 ?
    H72A C72 H72F . . 56.3 ?
    H72B C72 H72F . . 56.3 ?
    H72C C72 H72F . . 141.1 ?
    H72D C72 H72F . . 109.5 ?
    H72E C72 H72F . . 109.5 ?
    C67 N4 C61 . . 129.3(2) ?
    C67 N4 H4N . . 115.4 ?
    C61 N4 H4N . . 115.4 ?
    C70 O62 H62A . . 109.5 ?
loop_
    _geom_torsion_atom_site_label_1
    _geom_torsion_atom_site_label_2
    _geom_torsion_atom_site_label_3
    _geom_torsion_atom_site_label_4
    _geom_torsion_site_symmetry_1
    _geom_torsion_site_symmetry_2
    _geom_torsion_site_symmetry_3
    _geom_torsion_site_symmetry_4
    _geom_torsion
    _geom_torsion_publ_flag
    C6 C1 C2 C3 . . . . -1.3(4) ?
    N1 C1 C2 C3 . . . . 179.2(3) ?
    C1 C2 C3 C4 . . . . 0.9(4) ?
    C1 C2 C3 C11 . . . . -179.8(3) ?
    C2 C3 C4 C5 . . . . -0.6(4) ?
    C11 C3 C4 C5 . . . . -179.9(3) ?
    C2 C3 C4 C12 . . . . 179.8(3) ?
    C11 C3 C4 C12 . . . . 0.4(4) ?
    C3 C4 C5 C6 . . . . 0.6(5) ?
    C12 C4 C5 C6 . . . . -179.7(3) ?
    C2 C1 C6 C5 . . . . 1.4(4) ?
    N1 C1 C6 C5 . . . . -179.1(3) ?
    C4 C5 C6 C1 . . . . -1.1(5) ?
    O1 C7 C8 C9 . . . . -13.3(6) ?
    N1 C7 C8 C9 . . . . 167.3(4) ?
    C7 C8 C9 C10 . . . . 2.3(8) ?
    C8 C9 C10 O3 . . . . -171.1(4) ?
    C8 C9 C10 O2 . . . . 10.9(7) ?
    O1 C7 N1 C1 . . . . 6.8(5) ?
    C8 C7 N1 C1 . . . . -173.9(3) ?
    C6 C1 N1 C7 . . . . 159.6(3) ?
    C2 C1 N1 C7 . . . . -20.9(5) ?
    C26 C21 C22 C23 . . . . -0.1(4) ?
    N2 C21 C22 C23 . . . . -179.9(2) ?
    C21 C22 C23 C24 . . . . -0.8(4) ?
    C21 C22 C23 C31 . . . . 180.0(3) ?
    C22 C23 C24 C25 . . . . 1.4(4) ?
    C31 C23 C24 C25 . . . . -179.3(3) ?
    C22 C23 C24 C32 . . . . -178.0(3) ?
    C31 C23 C24 C32 . . . . 1.3(4) ?
    C23 C24 C25 C26 . . . . -1.2(5) ?
    C32 C24 C25 C26 . . . . 178.2(3) ?
    C24 C25 C26 C21 . . . . 0.3(5) ?
    C22 C21 C26 C25 . . . . 0.4(4) ?
    N2 C21 C26 C25 . . . . -179.9(3) ?
    O21 C27 C28 C29 . . . . -9.7(6) ?
    N2 C27 C28 C29 . . . . 170.8(4) ?
    C27 C28 C29 C30 . . . . -0.3(7) ?
    C28 C29 C30 O23 . . . . -170.8(4) ?
    C28 C29 C30 O22 . . . . 9.5(7) ?
    O21 C27 N2 C21 . . . . 7.0(5) ?
    C28 C27 N2 C21 . . . . -173.6(3) ?
    C26 C21 N2 C27 . . . . 155.7(3) ?
    C22 C21 N2 C27 . . . . -24.5(4) ?
    C46 C41 C42 C43 . . . . 2.2(4) ?
    N3 C41 C42 C43 . . . . 179.5(3) ?
    C41 C42 C43 C44 . . . . -1.8(4) ?
    C41 C42 C43 C51 . . . . 177.8(3) ?
    C42 C43 C44 C45 . . . . 0.0(4) ?
    C51 C43 C44 C45 . . . . -179.6(3) ?
    C42 C43 C44 C52 . . . . 178.8(3) ?
    C51 C43 C44 C52 . . . . -0.8(4) ?
    C43 C44 C45 C46 . . . . 1.4(5) ?
    C52 C44 C45 C46 . . . . -177.4(3) ?
    C44 C45 C46 C41 . . . . -1.0(5) ?
    C42 C41 C46 C45 . . . . -0.8(4) ?
    N3 C41 C46 C45 . . . . -178.4(3) ?
    O41 C47 C48 C49 . . . . 1.8(6) ?
    N3 C47 C48 C49 . . . . -177.6(4) ?
    C47 C48 C49 C50 . . . . 1.4(7) ?
    C48 C49 C50 O43 . . . . -179.9(4) ?
    C48 C49 C50 O42 . . . . -0.4(7) ?
    O41 C47 N3 C41 . . . . -1.5(5) ?
    C48 C47 N3 C41 . . . . 178.0(3) ?
    C42 C41 N3 C47 . . . . 18.9(4) ?
    C46 C41 N3 C47 . . . . -163.7(3) ?
    C66 C61 C62 C63 . . . . -1.0(5) ?
    N4 C61 C62 C63 . . . . 179.1(3) ?
    C61 C62 C63 C64 . . . . 0.1(5) ?
    C61 C62 C63 C71 . . . . 178.8(3) ?
    C62 C63 C64 C65 . . . . 0.5(5) ?
    C71 C63 C64 C65 . . . . -178.2(3) ?
    C62 C63 C64 C72 . . . . 179.6(3) ?
    C71 C63 C64 C72 . . . . 1.0(5) ?
    C63 C64 C65 C66 . . . . -0.2(5) ?
    C72 C64 C65 C66 . . . . -179.3(3) ?
    C64 C65 C66 C61 . . . . -0.7(5) ?
    C62 C61 C66 C65 . . . . 1.3(5) ?
    N4 C61 C66 C65 . . . . -178.8(3) ?
    O61 C67 C68 C69 . . . . 7.0(6) ?
    N4 C67 C68 C69 . . . . -173.2(4) ?
    C67 C68 C69 C70 . . . . 1.3(8) ?
    C68 C69 C70 O63 . . . . 175.1(5) ?
    C68 C69 C70 O62 . . . . -3.2(7) ?
    O61 C67 N4 C61 . . . . -0.3(5) ?
    C68 C67 N4 C61 . . . . 179.8(3) ?
    C66 C61 N4 C67 . . . . -168.4(3) ?
    C62 C61 N4 C67 . . . . 11.4(5) ?
loop_
    _geom_hbond_atom_site_label_D
    _geom_hbond_atom_site_label_H
    _geom_hbond_atom_site_label_A
    _geom_hbond_site_symmetry_A
    _geom_hbond_distance_DH
    _geom_hbond_distance_HA
    _geom_hbond_distance_DA
    _geom_hbond_angle_DHA
    N1 H1 O63 1_545 0.86 2.00 2.851(3) 168
    N2 H2N O43 . 0.86 2.03 2.865(3) 163
    N3 H3N O23 1_545 0.86 2.07 2.916(3) 167
    N4 H4N O3 . 0.86 2.08 2.930(3) 169
    O2 H2A O1 . 0.88 1.62 2.481(3) 165
    O22 H22A O21 . 0.88 1.59 2.471(3) 176
    O42 H42A O41 . 0.88 1.61 2.487(3) 175
    O62 H62A O61 . 0.88 1.6 2.480(3) 176
data_global
_journal_date_recd_electronic     2009-10-22
_journal_date_accepted     2009-10-22
_journal_name_full     'Acta Crystallographica, Section E'
_journal_year     2009
_journal_volume     65
_journal_issue     11
_journal_page_first     o2874
_journal_page_last     o2874
_journal_paper_category     QO
_journal_coeditor_code     BT5110
_publ_contact_author_name     'Prof. B. Thimme Gowda'
_publ_contact_author_address
;
  Department of Chemistry
  Mangalore University
  Mangalagangotri-574 199
  Mangalore, INDIA
;
_publ_contact_author_email     gowdabt@yahoo.com
_publ_contact_author_fax     '91 824 2287367'
_publ_contact_author_phone     '91 824 2287262'
_publ_section_title
;
<i>N</i>-(3,4-Dimethylphenyl)maleamic acid
;
loop_
    _publ_author_name
    _publ_author_address
    'B. Thimme Gowda'
; Department of Chemistry
  Mangalore University
  Mangalagangotri 574 199
  Mangalore, India
;
    'Miroslav Tokar\<c\'ik'
; Faculty of Chemical and Food Technology
  Slovak Technical University
  Radlinsk\'eho 9
  SK-812 37 Bratislava, Slovak Republic
;
    'Jozef Ko\<z\'i\<sek'
; Faculty of Chemical and Food Technology
  Slovak Technical University
  Radlinsk\'eho 9
  SK-812 37 Bratislava, Slovak Republic
;
    'K. Shakuntala'
; Department of Chemistry
  Mangalore University
  Mangalagangotri 574 199
  Mangalore, India
;
    'Hartmut Fuess'
; Institute of Materials Science
  Darmstadt University of Technology
  Petersenstrasse 23
  D-64287 Darmstadt, Germany
;
