# Supplementary material for: N-(3,4-Dimethyl­phen­yl)maleamic acid
Source: Acta Crystallogr Sect E Struct Rep Online. 2009 Oct 28;65(Pt 11):o2874. doi: 10.1107/S1600536809043682 (PMC2971237; doi:10.1107/S1600536809043682)
Supplement: Supplementary file 2 [file e-65-o2874-Isup2.hkl]

#
# h,k,l, Fc-squared, Fo-squared, sigma(Fo-squared) and status flag
#
data_I
_shelx_title 'SMA2, Pc'
_shelx_refln_list_code          4
_shelx_F_calc_maximum      501.40
_exptl_crystal_F_000       928.00
_reflns_d_resolution_high  0.7595
 
loop_
 _symmetry_equiv_pos_as_xyz
 'x, y, z'
 'x, -y, z+1/2'
 
_cell_length_a    11.9003
_cell_length_b    12.9991
_cell_length_c    15.2641
_cell_angle_alpha  90.000
_cell_angle_beta  110.207
_cell_angle_gamma  90.000
 
_shelx_F_squared_multiplier     1.000
 
loop_
 _refln_index_h
 _refln_index_k
 _refln_index_l
 _refln_F_squared_calc
 _refln_F_squared_meas
 _refln_F_squared_sigma
 _refln_observed_status
   2   0   0     8216.14     8382.63     36.89 o
   3   0   0      114.31       89.82      1.15 o
   4   0   0      101.57      123.62      1.42 o
   5   0   0     2837.79     3108.46     14.85 o
   6   0   0      150.40      178.94      2.20 o
   7   0   0      586.28      543.46      4.13 o
   8   0   0     1090.40     1065.39      5.64 o
   9   0   0       39.64       43.88      2.15 o
  10   0   0       72.72       74.46      2.65 o
  11   0   0      829.24      775.92     10.10 o
  12   0   0      120.69      135.97      3.78 o
  13   0   0      103.54      112.64      4.30 o
  14   0   0        6.01       11.97      4.20 o
   1   1   0     1224.28     1033.80      4.34 o
   2   1   0     1565.93     1236.53      4.06 o
   3   1   0     1141.26     1037.10      3.06 o
   4   1   0     1030.73      813.70      2.65 o
   5   1   0     2314.51     2517.52     13.31 o
   6   1   0     1963.50     1919.14     10.90 o
   7   1   0      268.02      240.81      2.50 o
   8   1   0      151.99      143.55      1.74 o
   9   1   0      821.12      786.13      3.90 o
  10   1   0      194.88      164.58      2.37 o
  11   1   0      145.18      136.48      2.43 o
  12   1   0       42.77       41.12      2.06 o
  13   1   0        5.81        9.52      2.22 o
  14   1   0       14.34       16.43      3.21 o
   0   2   0       17.15       15.96      0.45 o
   1   2   0      465.55      431.40      1.37 o
   2   2   0       74.18       71.78      0.71 o
   3   2   0      229.17      235.07      1.27 o
   4   2   0       71.19       88.57      0.88 o
   5   2   0    10719.00    11596.88     19.62 o
   6   2   0      140.24      143.05      1.52 o
   7   2   0       57.76       57.42      1.30 o
   8   2   0      501.73      457.34      2.80 o
   9   2   0      117.50      128.39      1.87 o
  10   2   0      178.80      184.24      2.15 o
  11   2   0       32.79       31.84      1.58 o
  12   2   0       12.28       14.18      1.80 o
  13   2   0        5.47        6.24      2.30 o
  14   2   0       12.16       16.45      3.20 o
   0   3   0        0.31        1.34      0.44 o
   1   3   0     1587.61     1449.54      2.06 o
   2   3   0      965.05      805.52      1.89 o
   3   3   0      298.19      312.76      1.50 o
   4   3   0     2463.54     2493.31      8.84 o
   5   3   0      137.90      121.02      1.24 o
   6   3   0     1780.77     1854.03      6.16 o
   7   3   0      161.17      160.28      1.58 o
   8   3   0     1212.86     1131.50      4.65 o
   9   3   0        3.53        3.70      0.97 o
  10   3   0      425.62      372.22      5.49 o
  11   3   0       27.31       24.53      1.81 o
  12   3   0       22.12       20.96      2.12 o
  13   3   0        7.58        6.78      2.88 o
  14   3   0        9.97       11.01      3.81 o
   0   4   0     3982.25     4099.45      6.65 o
   1   4   0      320.72      325.11      1.15 o
   2   4   0     6488.83     6785.90     11.89 o
   3   4   0      428.18      419.48      1.69 o
   4   4   0       30.86       33.16      0.76 o
   5   4   0      209.62      233.81      1.92 o
   6   4   0       36.26       33.64      0.82 o
   7   4   0      165.88      180.99      1.73 o
   8   4   0       59.76       54.13      1.38 o
   9   4   0     1343.87     1321.45     13.50 o
  10   4   0       55.34       37.97      1.24 o
  11   4   0        1.70        1.99      1.75 o
  12   4   0        1.18        0.31      2.11 o
  13   4   0        2.28        3.14      2.47 o
  14   4   0        3.23        7.16      3.80 o
   0   5   0        6.98        6.29      0.64 o
   1   5   0     1695.54     1508.56      3.73 o
   2   5   0      531.93      608.72      1.98 o
   3   5   0     4466.90     4842.41      7.19 o
   4   5   0      239.17      223.79      1.45 o
   5   5   0      378.74      409.20      2.09 o
   6   5   0      101.19       98.22      1.18 o
   7   5   0      156.76      145.40      1.65 o
   8   5   0      113.08      128.28      2.79 o
   9   5   0       33.08       28.31      1.26 o
  10   5   0      242.35      226.88      3.91 o
  11   5   0      148.39      137.96      3.12 o
  12   5   0        9.21        7.41      2.36 o
  13   5   0        3.91        5.19      2.95 o
  14   5   0        7.70        5.62      3.90 o
   0   6   0      221.27      217.12      1.62 o
   1   6   0      414.00      402.93      1.56 o
   2   6   0     1416.89     1509.38      2.87 o
   3   6   0     1260.23     1329.53      3.42 o
   4   6   0     1514.43     1676.22      3.74 o
   5   6   0      110.54      140.22      1.72 o
   6   6   0        9.83       11.12      0.83 o
   7   6   0     1379.38     1410.14      5.44 o
   8   6   0       44.53       42.18      1.33 o
   9   6   0       14.56       21.63      1.57 o
  10   6   0       30.97       28.73      2.07 o
  11   6   0        5.11        3.00      2.24 o
  12   6   0       45.73       60.61      3.16 o
  13   6   0        6.69        6.36      3.05 o
   0   7   0        1.59        2.49      0.74 o
   1   7   0      468.21      470.02      3.73 o
   2   7   0      821.70      870.58      2.42 o
   3   7   0      714.55      728.14      2.37 o
   4   7   0        2.75        4.22      0.58 o
   5   7   0      167.43      182.44      1.56 o
   6   7   0      509.70      457.16      2.63 o
   7   7   0       34.34       39.92      1.26 o
   8   7   0     1128.52     1094.87      8.81 o
   9   7   0      258.78      228.72      3.44 o
  10   7   0       16.38       13.91      1.89 o
  11   7   0       11.82        9.53      2.33 o
  12   7   0       47.02       48.94      3.27 o
  13   7   0        8.65       15.03      3.38 o
   0   8   0     2073.67     2260.69      6.72 o
   1   8   0      173.40      146.44      1.12 o
   2   8   0      122.26      149.98      1.13 o
   3   8   0       71.39       74.63      1.07 o
   4   8   0       32.24       34.87      0.87 o
   5   8   0        9.78        7.97      0.92 o
   6   8   0       67.05       70.57      1.40 o
   7   8   0      180.24      193.09      2.12 o
   8   8   0       24.03       22.37      1.32 o
   9   8   0        4.30        5.53      1.73 o
  10   8   0       46.85       49.03      2.63 o
  11   8   0        1.95        4.89      2.52 o
  12   8   0      119.71      138.68      4.19 o
  13   8   0        3.30       -8.52     11.10 o
   0   9   0        3.70        4.27      0.76 o
   1   9   0      203.27      188.47      1.32 o
   2   9   0       93.34      106.23      1.11 o
   3   9   0      536.83      559.55      2.94 o
   4   9   0      424.54      486.58      2.59 o
   5   9   0      812.17      830.13      3.56 o
   6   9   0      820.99      752.68      6.15 o
   7   9   0     1262.93     1315.37      5.30 o
   8   9   0       73.45       61.58      1.73 o
   9   9   0       14.47       15.43      2.09 o
  10   9   0        2.80        1.58      2.33 o
  11   9   0        4.76        4.03      2.75 o
  12   9   0        5.37        8.81      4.32 o
   0  10   0      136.77      130.76      1.73 o
   1  10   0       48.99       47.46      0.99 o
   2  10   0      445.36      384.45      2.93 o
   3  10   0       90.19       70.26      1.68 o
   4  10   0      426.69      378.71      2.57 o
   5  10   0       28.32       31.93      1.07 o
   6  10   0       66.09       60.87      1.58 o
   7  10   0      302.24      274.74      2.78 o
   8  10   0      220.08      224.50      4.09 o
   9  10   0        7.65        2.55      2.48 o
  10  10   0       19.35       16.45      2.77 o
  11  10   0        6.88        4.39      2.92 o
   0  11   0        1.87        1.03      0.87 o
   1  11   0     2599.65     2519.95     32.56 o
   2  11   0      102.20       91.21      1.71 o
   3  11   0       51.25       51.31      1.70 o
   4  11   0        4.35        4.89      1.37 o
   5  11   0       34.93       27.00      1.14 o
   6  11   0       53.42       48.49      2.12 o
   7  11   0       29.86       22.61      1.97 o
   8  11   0       38.02       32.33      2.61 o
   9  11   0        1.20       -1.09      2.56 o
  10  11   0       64.58       78.25      3.70 o
  11  11   0        2.46       -0.74      4.25 o
   0  12   0      514.94      510.40      5.20 o
   1  12   0      140.35      143.87      2.04 o
   2  12   0     1122.36     1106.13      5.27 o
   3  12   0       35.43       28.88      1.78 o
   4  12   0        0.80        2.56      1.51 o
   5  12   0       65.37       61.27      2.57 o
   6  12   0       56.82       50.53      2.39 o
   7  12   0       32.94       24.04      2.43 o
   8  12   0        7.39        4.73      2.54 o
   9  12   0       62.46       74.18      3.47 o
  10  12   0       25.83       30.32      4.60 o
   0  13   0        4.42        4.91      1.09 o
   1  13   0       53.59       52.01      1.78 o
   2  13   0       87.93       95.94      2.25 o
   3  13   0        4.73        6.63      1.79 o
   4  13   0      267.35      257.60      3.83 o
   5  13   0       54.84       53.55      2.70 o
   6  13   0       20.28       16.06      2.34 o
   7  13   0       64.40       66.66      3.29 o
   8  13   0        4.56        7.67      2.83 o
   9  13   0        0.94        5.87      3.99 o
   0  14   0       52.74       56.32      2.86 o
   1  14   0       69.63       68.83      2.21 o
   2  14   0        3.01        2.51      1.86 o
   3  14   0      259.73      264.15      3.67 o
   4  14   0        8.94        5.37      2.19 o
   5  14   0        8.20        5.28      2.29 o
   6  14   0        7.16        7.64      2.58 o
   7  14   0        3.84        4.67      2.72 o
   8  14   0       13.93       19.14      4.61 o
   0  15   0        0.40        0.58      2.41 o
   1  15   0        0.36        0.07      1.87 o
   2  15   0        8.70       10.70      2.26 o
   3  15   0        0.88        4.46      2.50 o
   4  15   0        3.70        7.52      2.63 o
   5  15   0        4.33        4.46      2.86 o
   6  15   0        2.77        2.39      3.74 o
   7  15   0       16.51       14.92      5.91 o
   0  16   0      380.44      454.65      8.33 o
   1  16   0        0.63       -1.03      2.59 o
   2  16   0       65.47       71.99      3.97 o
   3  16   0        9.41       11.52      3.35 o
   4  16   0       11.16       14.92      3.64 o
   5  16   0       51.31       61.48      5.24 o
   0  17   0        0.02        5.39      8.57 o
   1  17   0       12.45       13.92      5.50 o
 -14   1   1       10.42       14.05      3.17 o
 -13   1   1       27.83       26.04      2.28 o
 -12   1   1       10.00       12.49      1.83 o
 -11   1   1       20.67       20.63      1.61 o
 -10   1   1      296.24      261.74      3.69 o
  -9   1   1      489.88      450.38      3.48 o
  -8   1   1       24.68       26.16      1.05 o
  -7   1   1      388.24      380.07      3.37 o
  -6   1   1      983.83     1196.27      6.15 o
  -5   1   1     1233.37     1205.96      3.61 o
  -4   1   1     1108.71     1097.88      4.17 o
  -3   1   1      333.56      453.26      3.23 o
  -2   1   1     2042.79     2019.41      5.14 o
  -1   1   1     4039.75     4078.32     17.19 o
   0   1   1       57.46       53.25      0.62 o
   1   1   1     1952.45     2227.09      7.41 o
   2   1   1     1282.06     1396.73      3.21 o
   3   1   1     3141.81     3099.38      8.13 o
   4   1   1     1191.74     1245.73      3.82 o
   5   1   1      690.39      732.47      2.88 o
   6   1   1     1132.42     1311.12      4.55 o
   7   1   1       18.89       22.16      0.92 o
   8   1   1      165.07      141.38      2.01 o
   9   1   1      423.41      378.08      3.48 o
  10   1   1       16.68       21.40      1.55 o
  11   1   1      129.42      112.81      2.37 o
  12   1   1       35.20       31.72      2.04 o
  13   1   1        5.34        4.76      2.45 o
  14   1   1        8.03        7.93      4.05 o
 -14   2   1       11.11       10.11      2.90 o
 -13   2   1        3.05        1.78      2.22 o
 -12   2   1       15.85       14.66      1.78 o
 -11   2   1        1.48        1.82      1.20 o
 -10   2   1       99.17       92.67      1.80 o
  -9   2   1       87.43       93.54      1.61 o
  -8   2   1        8.19        8.80      0.64 o
  -7   2   1      269.06      213.09      2.14 o
  -6   2   1       26.35       18.41      0.61 o
  -5   2   1      149.98      141.35      1.51 o
  -4   2   1       95.25      130.74      1.02 o
  -3   2   1        1.19        1.59      0.43 o
  -2   2   1       28.71       29.23      0.49 o
  -1   2   1     6903.97     7377.03     16.29 o
   0   2   1     1968.43     2026.22      4.26 o
   1   2   1    27420.31    28982.91     69.06 o
   2   2   1     3129.87     2974.11      6.01 o
   3   2   1      101.96      130.40      1.05 o
   4   2   1       23.25       29.52      0.73 o
   5   2   1      215.44      256.08      1.75 o
   6   2   1       18.81       19.82      0.89 o
   7   2   1       81.30       74.84      1.13 o
   8   2   1        0.46        0.45      0.64 o
   9   2   1      300.28      307.09      2.89 o
  10   2   1       16.51       19.12      1.46 o
  11   2   1        3.27        0.88      1.48 o
  12   2   1      102.96      100.04      2.68 o
  13   2   1       29.71       24.33      2.82 o
  14   2   1       62.30       73.43      4.83 o
 -14   3   1       14.66       15.19      2.98 o
 -13   3   1       13.80       15.43      2.59 o
 -12   3   1       70.23       71.73      2.42 o
 -11   3   1       87.20       83.04      2.20 o
 -10   3   1      176.15      165.53      4.15 o
  -9   3   1      111.85       91.65      1.50 o
  -8   3   1      747.62      725.33      6.52 o
  -7   3   1      264.72      242.62      2.33 o
  -6   3   1      634.78      733.96      6.12 o
  -5   3   1      383.00      332.22      2.19 o
  -4   3   1     2931.75     2870.83      8.00 o
  -3   3   1      333.90      339.14      1.61 o
  -2   3   1     1537.20     1697.34      2.87 o
  -1   3   1      630.40      752.98      2.04 o
   0   3   1       20.89       24.18      0.43 o
   1   3   1      836.83      803.91      2.54 o
   2   3   1      259.76      286.46      1.35 o
   3   3   1      536.11      482.96      2.03 o
   4   3   1     1947.90     1961.15      5.64 o
   5   3   1      132.27      121.80      1.36 o
   6   3   1     1806.28     1833.65      6.78 o
   7   3   1      211.39      217.98      2.46 o
   8   3   1      451.52      457.08      3.09 o
   9   3   1       42.51       39.79      1.52 o
  10   3   1      167.29      146.18      2.65 o
  11   3   1       68.66       63.88      2.54 o
  12   3   1        4.11        4.56      2.11 o
  13   3   1        1.80        1.30      2.70 o
  14   3   1       10.04        7.64      3.94 o
 -14   4   1       27.15       24.26      4.00 o
 -13   4   1        5.38        6.87      2.39 o
 -12   4   1        0.40        1.76      1.92 o
 -11   4   1       56.95       57.27      2.18 o
 -10   4   1      632.68      621.18      4.48 o
  -9   4   1       38.15       41.35      1.73 o
  -8   4   1       16.01       14.61      1.16 o
  -7   4   1       10.00        7.50      0.76 o
  -6   4   1       43.96       49.63      0.96 o
  -5   4   1      388.58      432.08      2.70 o
  -4   4   1       25.64       21.70      0.60 o
  -3   4   1      516.07      629.67      1.92 o
  -2   4   1     5579.83     6064.46     10.01 o
  -1   4   1    10418.91    10845.12     19.67 o
   0   4   1      392.41      417.95      1.29 o
   1   4   1     4020.37     4247.30      6.62 o
   2   4   1      233.19      243.80      1.29 o
   3   4   1        7.52        6.89      0.63 o
   4   4   1      160.94      161.46      1.31 o
   5   4   1      762.63      763.92      3.48 o
   6   4   1      141.37      145.22      1.50 o
   7   4   1        5.45        6.36      0.83 o
   8   4   1        9.56        9.45      1.39 o
   9   4   1      212.71      214.29      2.75 o
  10   4   1       46.75       47.86      1.91 o
  11   4   1        6.53        5.98      2.06 o
  12   4   1       19.24       14.26      2.13 o
  13   4   1       10.68       11.14      2.93 o
  14   4   1        4.08        6.39      4.81 o
 -14   5   1        3.78        3.71      3.53 o
 -13   5   1        2.72        2.65      2.58 o
 -12   5   1        8.90        5.13      2.50 o
 -11   5   1      100.15       99.93      2.75 o
 -10   5   1      352.60      327.79      3.66 o
  -9   5   1       85.74       81.05      1.83 o
  -8   5   1      450.17      481.69      4.84 o
  -7   5   1      359.62      371.97      2.78 o
  -6   5   1       62.42       78.73      1.12 o
  -5   5   1      356.85      400.26      2.00 o
  -4   5   1       70.07       53.57      0.84 o
  -3   5   1     2891.04     2890.58      6.80 o
  -2   5   1      801.32      711.92      1.89 o
  -1   5   1      724.19      897.11      3.38 o
   0   5   1       20.50       18.06      0.47 o
   1   5   1     2815.87     3195.57      5.90 o
   2   5   1      343.18      276.92      1.41 o
   3   5   1      527.92      739.48      2.94 o
   4   5   1       50.85       50.32      0.87 o
   5   5   1       57.78       64.69      2.54 o
   6   5   1      543.07      503.04      2.70 o
   7   5   1      103.02      103.86      1.62 o
   8   5   1      612.38      567.75      3.86 o
   9   5   1       11.83        8.66      1.62 o
  10   5   1      232.92      211.74      2.97 o
  11   5   1       26.62       30.78      2.30 o
  12   5   1       22.31       20.83      3.10 o
  13   5   1        9.70       12.40      3.04 o
 -14   6   1       21.66       29.20      4.53 o
 -13   6   1        2.79        0.64      2.70 o
 -12   6   1        9.44        9.69      2.47 o
 -11   6   1        2.79        3.10      2.22 o
 -10   6   1       96.04       94.20      2.53 o
  -9   6   1      626.58      643.56      4.63 o
  -8   6   1      168.65      163.49      2.32 o
  -7   6   1      168.63      209.51      3.22 o
  -6   6   1      461.24      460.89      2.31 o
  -5   6   1       20.39       22.97      0.75 o
  -4   6   1      396.89      375.35      1.75 o
  -3   6   1      108.52      111.69      0.83 o
  -2   6   1      258.11      198.27      1.21 o
  -1   6   1      688.62      765.97      2.36 o
   0   6   1     1807.78     1874.64      3.18 o
   1   6   1     4742.93     5101.04      9.83 o
   2   6   1      756.18     1033.03      2.54 o
   3   6   1      543.41      599.55      2.30 o
   4   6   1      487.32      447.28      5.85 o
   5   6   1      176.54      188.47      1.53 o
   6   6   1      282.88      274.92      2.03 o
   7   6   1      498.55      509.64      2.85 o
   8   6   1       98.50       85.49      1.55 o
   9   6   1       92.44       78.21      2.27 o
  10   6   1        0.48        2.00      1.89 o
  11   6   1       44.73       43.67      2.63 o
  12   6   1        4.26        7.35      2.94 o
  13   6   1       81.31       88.56      4.30 o
 -13   7   1       47.74       55.06      3.77 o
 -12   7   1       12.73       13.99      2.76 o
 -11   7   1       45.06       44.78      2.66 o
 -10   7   1       53.68       57.33      2.66 o
  -9   7   1      185.38      185.88      3.28 o
  -8   7   1      314.76      311.39      3.29 o
  -7   7   1       68.39       66.36      1.55 o
  -6   7   1      242.97      251.65      2.05 o
  -5   7   1      504.14      522.81      2.29 o
  -4   7   1       12.08       14.60      0.55 o
  -3   7   1     1155.11     1068.31      4.16 o
  -2   7   1       12.78       32.83      0.80 o
  -1   7   1      584.44      705.15      2.21 o
   0   7   1        3.98        3.84      0.49 o
   1   7   1      272.18      307.67      2.70 o
   2   7   1      200.54      201.95      1.37 o
   3   7   1      467.92      403.10      1.97 o
   4   7   1        2.79        3.62      0.61 o
   5   7   1      364.17      373.43      2.21 o
   6   7   1     1848.82     1915.90      8.68 o
   7   7   1        0.78        2.99      1.07 o
   8   7   1      538.63      488.29      3.02 o
   9   7   1        8.42        8.07      1.65 o
  10   7   1        0.53        1.64      1.89 o
  11   7   1        0.35        2.00      2.47 o
  12   7   1       10.22       10.69      3.10 o
  13   7   1       22.59       24.87      4.54 o
 -13   8   1        1.85        2.78      4.52 o
 -12   8   1        1.57       12.84      3.00 o
 -11   8   1        2.06        4.80      2.31 o
 -10   8   1        2.53        0.42      2.16 o
  -9   8   1        6.14        5.14      1.10 o
  -8   8   1      226.91      221.90      4.60 o
  -7   8   1       44.39       51.81      1.37 o
  -6   8   1       97.54       92.64      1.39 o
  -5   8   1       55.06       48.85      0.98 o
  -4   8   1      142.86      175.08      1.27 o
  -3   8   1      706.70      746.31      2.87 o
  -2   8   1       56.32       62.79      0.95 o
  -1   8   1      387.40      318.35      1.71 o
   0   8   1      257.41      239.30      1.35 o
   1   8   1      209.32      172.32      1.20 o
   2   8   1       63.64       56.16      0.91 o
   3   8   1      270.20      267.92      1.71 o
   4   8   1       77.06       67.11      1.16 o
   5   8   1       26.30       27.36      0.98 o
   6   8   1      359.46      351.05      2.40 o
   7   8   1      657.31      635.92      3.59 o
   8   8   1      388.31      385.25      2.94 o
   9   8   1        7.79        6.99      1.71 o
  10   8   1       16.09       17.85      2.57 o
  11   8   1       36.40       38.28      3.15 o
  12   8   1       23.11       26.43      3.61 o
 -12   9   1        6.26       10.52      3.05 o
 -11   9   1       17.16       16.29      2.83 o
 -10   9   1        5.78        5.13      2.09 o
  -9   9   1       58.05       52.62      2.47 o
  -8   9   1       45.93       36.99      1.28 o
  -7   9   1       23.42       37.58      1.45 o
  -6   9   1      200.66      188.13      1.83 o
  -5   9   1       63.32       60.63      1.30 o
  -4   9   1       94.24       91.47      1.21 o
  -3   9   1      103.33      114.69      1.50 o
  -2   9   1       11.94       17.61      0.90 o
  -1   9   1      237.56      194.64      1.35 o
   0   9   1        2.11        2.53      0.56 o
   1   9   1      262.94      273.29      1.62 o
   2   9   1      298.97      330.31      1.94 o
   3   9   1       94.80       95.20      1.41 o
   4   9   1        5.66        6.28      0.93 o
   5   9   1       86.15       77.22      1.29 o
   6   9   1      149.49      141.85      1.87 o
   7   9   1      390.36      369.32      3.46 o
   8   9   1      121.31      118.36      2.27 o
   9   9   1       74.88       75.92      2.90 o
  10   9   1        0.27        0.04      2.61 o
  11   9   1        9.33       11.72      3.01 o
  12   9   1        3.45        4.35      5.45 o
 -12  10   1        3.21        4.32      3.81 o
 -11  10   1        6.08        7.93      2.96 o
 -10  10   1        0.13        0.69      2.64 o
  -9  10   1       17.83       16.75      2.41 o
  -8  10   1        6.41       10.77      2.09 o
  -7  10   1        4.62        7.67      1.14 o
  -6  10   1      118.26      102.62      1.73 o
  -5  10   1      216.89      198.48      2.26 o
  -4  10   1       90.21       75.38      1.60 o
  -3  10   1       48.08       48.88      1.44 o
  -2  10   1      167.97      129.96      1.78 o
  -1  10   1       53.54       49.88      1.25 o
   0  10   1      519.53      519.50      3.95 o
   1  10   1       10.70       13.47      0.91 o
   2  10   1       36.48       35.97      1.17 o
   3  10   1      240.13      242.66      2.25 o
   4  10   1       62.18       53.00      1.50 o
   5  10   1       93.35       93.33      1.46 o
   6  10   1      136.43      129.50      2.04 o
   7  10   1      138.56      123.74      2.67 o
   8  10   1      161.34      162.96      3.24 o
   9  10   1       39.56       48.55      3.22 o
  10  10   1       10.38       13.22      3.02 o
  11  10   1       14.16       20.55      4.37 o
 -11  11   1        4.83        1.66      3.72 o
 -10  11   1       16.56       15.82      2.84 o
  -9  11   1       31.20       33.95      2.61 o
  -8  11   1        8.86        8.02      2.34 o
  -7  11   1        3.33        3.35      2.00 o
  -6  11   1       53.33       45.54      2.15 o
  -5  11   1      121.64      120.71      1.97 o
  -4  11   1       66.96       57.25      1.81 o
  -3  11   1       47.52       50.66      1.65 o
  -2  11   1      207.70      199.42      2.40 o
  -1  11   1      154.70      150.88      1.91 o
   0  11   1        1.56        1.53      0.72 o
   1  11   1      354.05      342.68      2.33 o
   2  11   1       16.32       14.83      1.05 o
   3  11   1       12.70       11.62      1.06 o
   4  11   1       38.59       31.59      1.37 o
   5  11   1       75.80       76.00      1.57 o
   6  11   1       82.50       90.62      2.50 o
   7  11   1       61.87       58.03      2.41 o
   8  11   1        4.39        4.27      2.58 o
   9  11   1        0.73        0.72      2.66 o
  10  11   1        6.17       12.36      3.22 o
 -10  12   1       11.35       14.02      3.63 o
  -9  12   1       21.57       22.83      2.86 o
  -8  12   1       36.25       40.45      2.98 o
  -7  12   1        5.97        9.04      2.39 o
  -6  12   1       35.25       29.72      2.35 o
  -5  12   1      128.32      109.42      2.26 o
  -4  12   1       19.56       18.99      1.75 o
  -3  12   1      232.09      196.60      2.81 o
  -2  12   1      262.76      315.51      3.26 o
  -1  12   1      338.50      295.71      2.43 o
   0  12   1      212.42      191.22      2.39 o
   1  12   1       99.90       96.80      1.45 o
   2  12   1      376.60      337.03      4.79 o
   3  12   1       34.67       32.61      1.17 o
   4  12   1       29.14       29.08      1.42 o
   5  12   1      155.04      139.05      2.98 o
   6  12   1       49.29       43.23      2.46 o
   7  12   1       92.41       93.37      3.12 o
   8  12   1        6.42       10.83      2.72 o
   9  12   1        8.10        7.25      2.82 o
  10  12   1       15.06       12.66      4.35 o
  -9  13   1        3.78        3.56      3.41 o
  -8  13   1       24.96       30.89      2.92 o
  -7  13   1       52.61       60.90      2.97 o
  -6  13   1      114.37      120.25      3.14 o
  -5  13   1      205.97      220.78      3.99 o
  -4  13   1       40.44       38.95      2.25 o
  -3  13   1       18.74       18.56      1.95 o
  -2  13   1       57.03       51.19      2.04 o
  -1  13   1       45.21       49.51      1.90 o
   0  13   1        2.21        1.33      1.30 o
   1  13   1       46.99       46.72      1.75 o
   2  13   1      223.22      216.56      2.71 o
   3  13   1      197.68      193.17      3.22 o
   4  13   1       32.20       34.38      2.44 o
   5  13   1       60.16       63.35      2.64 o
   6  13   1       72.63       77.21      2.90 o
   7  13   1        5.03        7.39      2.67 o
   8  13   1       11.22       10.12      2.80 o
   9  13   1        1.64        4.07      4.15 o
  -8  14   1       12.59       13.37      3.79 o
  -7  14   1       14.56       19.80      2.79 o
  -6  14   1        1.65        4.68      2.32 o
  -5  14   1       11.94       10.81      2.35 o
  -4  14   1        4.87        3.74      2.18 o
  -3  14   1      111.43      122.83      2.80 o
  -2  14   1        4.88        3.29      1.83 o
  -1  14   1       53.15       53.10      2.35 o
   0  14   1       61.12       60.00      2.10 o
   1  14   1      180.70      166.36      2.87 o
   2  14   1       10.89        9.27      1.82 o
   3  14   1       27.16       30.95      2.39 o
   4  14   1       13.15        8.79      2.68 o
   5  14   1       24.76       25.25      2.96 o
   6  14   1        0.14        4.58      2.79 o
   7  14   1        1.65        1.68      3.32 o
   8  14   1        0.30        1.15      5.65 o
  -7  15   1        0.31        2.95      5.43 o
  -6  15   1       14.57       12.36      3.69 o
  -5  15   1        5.13        1.09      2.81 o
  -4  15   1       26.05       27.80      2.70 o
  -3  15   1        0.01       -0.57      2.39 o
  -2  15   1        1.30        0.87      1.87 o
  -1  15   1        2.85        3.96      1.74 o
   0  15   1        1.74        2.20      1.95 o
   1  15   1        0.28        2.58      1.98 o
   2  15   1       23.21       19.18      2.52 o
   3  15   1        7.01        7.41      2.54 o
   4  15   1       15.80       17.49      2.75 o
   5  15   1        0.50        0.26      2.94 o
   6  15   1       41.17       53.85      5.17 o
  -5  16   1       55.44       65.50      5.26 o
  -4  16   1       19.29       15.84      3.60 o
  -3  16   1       11.20       16.30      3.30 o
  -2  16   1       34.54       40.13      3.57 o
  -1  16   1        0.46        0.69      2.49 o
   0  16   1      127.40      140.71      3.91 o
   1  16   1        4.25        3.52      2.56 o
   2  16   1       28.38       33.64      3.15 o
   3  16   1        7.08        7.13      3.12 o
   4  16   1       38.82       36.18      3.94 o
  -1  17   1        1.77        0.68      6.44 o
   0  17   1        5.15        6.48      6.80 o
   1  17   1        4.67       11.37      5.73 o
 -15   0   2      120.71      150.36     15.00 o
 -14   0   2        3.24        1.92      3.54 o
 -13   0   2      187.54      206.85      5.16 o
 -12   0   2      476.11      495.75      5.80 o
 -11   0   2      440.56      422.79      5.69 o
 -10   0   2       18.65       13.76      1.14 o
  -9   0   2        1.00        1.76      1.00 o
  -8   0   2        3.10        4.68      0.94 o
  -7   0   2      672.78      623.34      7.05 o
  -6   0   2       14.90       15.30      0.82 o
  -5   0   2     4159.17     4604.90     25.15 o
  -4   0   2        0.66        0.88      0.46 o
  -3   0   2      232.23      186.82      1.46 o
  -2   0   2     4591.02     4701.27     47.78 o
  -1   0   2       26.95       28.45      0.59 o
   1   0   2       18.00       19.74      0.85 o
   2   0   2     2197.96     2282.14      5.30 o
   3   0   2      210.88      180.62      1.85 o
   4   0   2       96.47       98.50      1.66 o
   5   0   2     1210.12     1401.91      6.18 o
   6   0   2       83.03      104.21      1.89 o
   7   0   2      211.45      239.62      2.51 o
   8   0   2        7.35       11.13      1.60 o
   9   0   2        2.81        0.14      1.71 o
  10   0   2       97.30       97.08      3.30 o
  11   0   2       62.31       60.59      3.15 o
  12   0   2       74.50       74.25      3.93 o
  13   0   2       89.96       84.65      5.13 o
  14   0   2        1.32        1.65      6.31 o
 -15   1   2       47.22       58.38      8.93 o
 -14   1   2        1.81        3.00      2.72 o
 -13   1   2       26.02       21.95      2.36 o
 -12   1   2        3.56        2.75      1.73 o
 -11   1   2       55.07       55.55      1.74 o
 -10   1   2      194.96      181.11      2.08 o
  -9   1   2      143.88      167.28      1.98 o
  -8   1   2       83.79       83.06      1.33 o
  -7   1   2      265.78      281.28      1.88 o
  -6   1   2      960.68      948.01      4.43 o
  -5   1   2      754.31      881.97      4.54 o
  -4   1   2      769.35      604.40      2.48 o
  -3   1   2     2803.47     2464.18      5.17 o
  -2   1   2     1641.65     1343.59      3.30 o
  -1   1   2     4952.24     4406.68     18.68 o
   0   1   2       91.79       84.21      0.78 o
   1   1   2     3199.16     2943.82      6.05 o
   2   1   2     1837.36     1644.39      4.56 o
   3   1   2      878.59      839.75      2.34 o
   4   1   2      708.19      619.55      2.32 o
   5   1   2      117.79      148.08      1.73 o
   6   1   2      302.21      275.93      2.06 o
   7   1   2       27.81       24.00      0.99 o
   8   1   2       12.65       15.33      1.13 o
   9   1   2       38.50       42.63      1.44 o
  10   1   2       61.95       63.19      1.97 o
  11   1   2       20.45       19.16      1.78 o
  12   1   2        9.38        7.44      2.02 o
  13   1   2       10.11        7.75      2.59 o
  14   1   2        1.25        7.10      4.76 o
 -15   2   2        5.98        5.03      5.67 o
 -14   2   2        5.30        5.73      2.69 o
 -13   2   2        0.20        1.54      2.04 o
 -12   2   2        5.92        6.81      1.68 o
 -11   2   2        5.36        5.32      1.51 o
 -10   2   2      213.07      185.37      2.21 o
  -9   2   2       15.28       15.87      0.99 o
  -8   2   2      309.58      314.47      2.53 o
  -7   2   2        7.01        7.79      0.75 o
  -6   2   2        0.25        0.62      0.70 o
  -5   2   2      260.73      300.28      1.83 o
  -4   2   2        0.44        0.94      0.43 o
  -3   2   2       40.50       45.12      0.70 o
  -2   2   2       37.61       39.53      0.58 o
  -1   2   2      612.00      607.41      1.74 o
   0   2   2     4097.74     4133.49      8.23 o
   1   2   2      263.33      379.99      1.84 o
   2   2   2     1183.00     1211.59      3.30 o
   3   2   2       70.47       87.35      0.99 o
   4   2   2      852.62      923.59      2.98 o
   5   2   2      199.62      199.09      1.71 o
   6   2   2       78.74       77.24      1.33 o
   7   2   2        3.03        2.76      0.94 o
   8   2   2        2.97        4.93      1.00 o
   9   2   2        8.13        5.88      1.10 o
  10   2   2      184.93      189.78      2.73 o
  11   2   2        8.37        6.58      1.72 o
  12   2   2        6.29        6.00      2.25 o
  13   2   2        2.25        2.76      2.77 o
 -14   3   2        2.72        2.83      2.64 o
 -13   3   2        5.67       11.14      2.28 o
 -12   3   2       11.83       12.61      1.86 o
 -11   3   2      203.26      180.49      2.72 o
 -10   3   2       83.95       88.36      2.06 o
  -9   3   2      132.09      117.52      1.74 o
  -8   3   2      264.50      263.23      2.44 o
  -7   3   2      255.75      245.52      1.90 o
  -6   3   2      596.35      661.21      5.78 o
  -5   3   2      614.18      684.68      6.02 o
  -4   3   2     1459.88     1847.47      6.99 o
  -3   3   2      377.24      424.34      1.45 o
  -2   3   2     1050.88      960.28      2.85 o
  -1   3   2      224.83      199.39      1.01 o
   0   3   2      117.64      127.66      0.80 o
   1   3   2      273.57      299.01      1.59 o
   2   3   2       41.88       77.83      1.40 o
   3   3   2      581.02      637.57      2.49 o
   4   3   2      555.54      771.81      3.76 o
   5   3   2      196.09      222.45      1.85 o
   6   3   2      111.11      148.61      1.97 o
   7   3   2      359.12      383.24      2.87 o
   8   3   2       83.11       73.64      2.05 o
   9   3   2       34.15       28.90      1.91 o
  10   3   2       14.35       13.02      1.68 o
  11   3   2       99.44       96.49      2.76 o
  12   3   2        5.65        5.53      2.22 o
  13   3   2        3.07        2.93      3.10 o
 -14   4   2       85.79       95.66      3.71 o
 -13   4   2       16.21       22.93      2.53 o
 -12   4   2        1.36        0.30      2.17 o
 -11   4   2        3.60        1.99      1.34 o
 -10   4   2       68.39       56.08      1.87 o
  -9   4   2       14.43       16.84      1.27 o
  -8   4   2      174.28      158.78      1.80 o
  -7   4   2        1.44        1.84      0.75 o
  -6   4   2       83.53       78.69      1.25 o
  -5   4   2      386.93      516.81      2.24 o
  -4   4   2     1431.36     1542.99      4.72 o
  -3   4   2      676.34      685.65      1.78 o
  -2   4   2     4487.93     4693.22      7.95 o
  -1   4   2      303.55      261.65      1.21 o
   0   4   2      180.96      164.43      0.95 o
   1   4   2      290.56      222.48      1.07 o
   2   4   2     2564.89     2702.98      8.28 o
   3   4   2        5.87        6.34      0.58 o
   4   4   2      664.81      703.40      2.91 o
   5   4   2      514.42      586.25      2.46 o
   6   4   2       27.91       23.11      1.07 o
   7   4   2       65.95       66.40      1.62 o
   8   4   2      138.84      139.78      2.18 o
   9   4   2        4.16        4.44      1.61 o
  10   4   2       79.62       85.81      2.19 o
  11   4   2        0.56        1.39      2.00 o
  12   4   2        1.68        0.45      2.46 o
  13   4   2       10.80       12.31      3.53 o
 -14   5   2        1.87        2.56      3.82 o
 -13   5   2        6.42        4.83      2.35 o
 -12   5   2        9.16        8.18      2.27 o
 -11   5   2      110.65      124.59      2.67 o
 -10   5   2      109.04      102.77      2.12 o
  -9   5   2       43.43       40.38      1.46 o
  -8   5   2     2855.19     2754.12     11.69 o
  -7   5   2      100.41      107.59      1.51 o
  -6   5   2       59.15       61.54      1.28 o
  -5   5   2      162.35      166.15      1.52 o
  -4   5   2        9.66       11.05      0.52 o
  -3   5   2     2350.53     2495.57      7.61 o
  -2   5   2      817.69      912.23      2.87 o
  -1   5   2      691.02      594.27      1.93 o
   0   5   2       61.38       58.59      0.64 o
   1   5   2      266.67      261.18      1.33 o
   2   5   2     1278.44     1223.74      4.69 o
   3   5   2      487.99      523.76      2.50 o
   4   5   2       33.08       28.90      0.83 o
   5   5   2        4.71       10.21      0.76 o
   6   5   2      161.71      154.93      1.52 o
   7   5   2       64.61       72.87      1.62 o
   8   5   2     1576.50     1523.45      8.55 o
   9   5   2       12.06       11.75      1.70 o
  10   5   2       35.03       36.83      2.06 o
  11   5   2       26.71       34.84      2.38 o
  12   5   2        6.88        4.93      3.00 o
  13   5   2       12.79       14.24      3.34 o
 -14   6   2        3.46        1.21      3.76 o
 -13   6   2        3.66        2.52      2.56 o
 -12   6   2       21.65       17.97      2.59 o
 -11   6   2       17.82       15.55      2.31 o
 -10   6   2      105.67       96.12      2.13 o
  -9   6   2     1065.98      961.93     15.44 o
  -8   6   2       34.47       31.03      1.71 o
  -7   6   2     1939.40     1909.13      5.89 o
  -6   6   2       17.79       17.99      0.96 o
  -5   6   2       15.08       14.99      0.54 o
  -4   6   2      186.87      218.69      1.21 o
  -3   6   2      562.13      611.11      1.97 o
  -2   6   2     1282.94     1459.40      3.12 o
  -1   6   2      460.17      588.35      2.16 o
   0   6   2      406.00      477.41      1.61 o
   1   6   2      612.05      747.96      2.18 o
   2   6   2      937.31     1125.47      2.70 o
   3   6   2      334.62      320.99      1.68 o
   4   6   2       23.76       25.87      0.97 o
   5   6   2       68.16       76.08      1.08 o
   6   6   2       34.52       31.28      1.00 o
   7   6   2      876.29      909.38      5.01 o
   8   6   2       11.30        8.04      1.43 o
   9   6   2      430.77      430.99      4.81 o
  10   6   2       24.97       28.06      2.17 o
  11   6   2        8.45        9.33      2.51 o
  12   6   2       19.29       25.62      3.20 o
  13   6   2        2.74       -0.64      3.44 o
 -13   7   2       87.44      103.37      3.87 o
 -12   7   2        9.60        8.16      2.49 o
 -11   7   2       10.05        6.84      2.24 o
 -10   7   2       10.98       11.07      2.07 o
  -9   7   2       37.67       38.66      2.35 o
  -8   7   2      414.91      381.62      3.95 o
  -7   7   2       66.76       62.28      1.65 o
  -6   7   2      467.91      398.36      6.94 o
  -5   7   2      707.42      730.49      2.80 o
  -4   7   2       45.24       45.83      0.66 o
  -3   7   2     1147.00     1268.10      3.58 o
  -2   7   2      905.58      994.38      3.25 o
  -1   7   2      246.94      252.71      1.45 o
   0   7   2        8.68        9.57      0.49 o
   1   7   2      126.49      134.83      3.18 o
   2   7   2       10.17       10.62      0.66 o
   3   7   2     1221.28     1321.07      6.01 o
   4   7   2       15.63       18.58      0.79 o
   5   7   2      177.53      182.45      1.60 o
   6   7   2      237.96      219.72      2.88 o
   7   7   2       25.87       23.16      1.23 o
   8   7   2      131.00      118.71      1.90 o
   9   7   2       48.62       51.13      2.18 o
  10   7   2       21.16       20.95      2.38 o
  11   7   2        5.03        5.47      2.85 o
  12   7   2        2.32        3.96      3.04 o
 -13   8   2        2.99        1.66      3.65 o
 -12   8   2      237.17      276.68      5.06 o
 -11   8   2        3.13        2.69      2.26 o
 -10   8   2        4.50        6.49      2.10 o
  -9   8   2        3.69        3.22      1.72 o
  -8   8   2       93.23       97.40      2.49 o
  -7   8   2       77.01       79.20      1.97 o
  -6   8   2       86.00       87.57      1.24 o
  -5   8   2        0.00        0.93      0.67 o
  -4   8   2       57.16       56.90      0.86 o
  -3   8   2       53.07       70.29      1.06 o
  -2   8   2       90.18      104.23      1.47 o
  -1   8   2       53.88       51.61      1.21 o
   0   8   2       57.70       63.59      1.10 o
   1   8   2       50.74       43.17      0.82 o
   2   8   2      165.34      165.77      1.35 o
   3   8   2       38.89       55.47      0.92 o
   4   8   2      202.23      201.37      1.85 o
   5   8   2       21.78       19.02      0.89 o
   6   8   2       83.35       78.76      1.46 o
   7   8   2       31.44       29.82      1.35 o
   8   8   2       62.05       55.40      1.82 o
   9   8   2       35.64       36.87      2.37 o
  10   8   2        0.53        4.50      2.92 o
  11   8   2        3.12        3.14      3.12 o
  12   8   2       61.64       69.08      5.84 o
 -12   9   2        9.94       10.14      2.93 o
 -11   9   2       12.72        9.86      2.74 o
 -10   9   2        5.12        5.14      2.14 o
  -9   9   2       77.59       77.11      2.67 o
  -8   9   2      267.35      249.91      3.23 o
  -7   9   2     1119.90     1155.64      5.89 o
  -6   9   2      361.28      320.84      2.27 o
  -5   9   2       22.41       22.88      0.99 o
  -4   9   2        9.19       10.93      0.93 o
  -3   9   2      255.00      277.86      2.04 o
  -2   9   2      133.49      133.97      1.44 o
  -1   9   2      956.78      931.41      3.35 o
   0   9   2        0.24        0.29      0.55 o
   1   9   2      781.60      752.52      2.93 o
   2   9   2       80.03      104.10      1.36 o
   3   9   2        2.78        3.36      0.84 o
   4   9   2      112.21      106.67      1.52 o
   5   9   2        8.49        9.96      1.17 o
   6   9   2      144.22      136.09      1.82 o
   7   9   2      372.35      369.67      3.23 o
   8   9   2      169.92      167.63      2.92 o
   9   9   2       94.42       84.68      3.41 o
  10   9   2        8.01       11.11      2.86 o
  11   9   2       11.20       10.50      3.36 o
 -12  10   2        0.78        4.11      3.72 o
 -11  10   2        1.34        1.28      3.00 o
 -10  10   2        0.26        0.22      2.57 o
  -9  10   2       11.58       17.64      2.55 o
  -8  10   2      151.76      158.77      3.31 o
  -7  10   2      310.53      247.18      4.33 o
  -6  10   2       50.95       42.90      1.18 o
  -5  10   2       46.82       42.13      1.56 o
  -4  10   2       47.28       46.08      1.44 o
  -3  10   2       42.26       41.88      1.37 o
  -2  10   2      779.60      709.10      3.41 o
  -1  10   2      428.36      432.65      2.39 o
   0  10   2      384.99      393.72      2.22 o
   1  10   2      428.97      436.80      2.26 o
   2  10   2      305.61      265.85      2.17 o
   3  10   2       67.61       72.19      1.40 o
   4  10   2      169.83      158.24      1.99 o
   5  10   2       41.75       39.32      1.49 o
   6  10   2       50.66       49.25      1.74 o
   7  10   2      139.12      119.58      2.36 o
   8  10   2       15.11       17.39      2.14 o
   9  10   2       15.14       22.88      2.69 o
  10  10   2        1.28        2.29      3.07 o
  11  10   2        1.33        6.42      4.28 o
 -11  11   2       28.99       24.96      3.96 o
 -10  11   2        2.74        0.51      2.66 o
  -9  11   2        3.13        4.69      2.48 o
  -8  11   2       15.86       14.83      2.49 o
  -7  11   2        5.85        7.95      2.20 o
  -6  11   2      105.28       96.73      2.29 o
  -5  11   2       62.44       60.48      2.07 o
  -4  11   2      980.21      868.73      4.73 o
  -3  11   2       16.99       18.74      1.44 o
  -2  11   2       48.31       46.03      1.67 o
  -1  11   2      241.61      236.85      2.06 o
   0  11   2        7.81        7.01      0.66 o
   1  11   2      279.05      270.40      2.08 o
   2  11   2       17.53       18.00      1.19 o
   3  11   2        1.54        1.78      1.23 o
   4  11   2      599.51      545.97      3.48 o
   5  11   2       26.65       25.96      1.67 o
   6  11   2       25.12       22.50      2.05 o
   7  11   2        1.82        4.86      1.94 o
   8  11   2        1.31        1.90      2.71 o
   9  11   2        7.52       10.05      2.73 o
  10  11   2        0.63       -0.60      4.18 o
 -10  12   2       19.95       18.84      3.42 o
  -9  12   2        0.54        3.04      2.62 o
  -8  12   2       36.14       40.80      2.83 o
  -7  12   2       34.25       35.25      2.63 o
  -6  12   2       98.97       98.81      3.08 o
  -5  12   2       71.56       67.59      2.39 o
  -4  12   2      202.93      187.39      2.81 o
  -3  12   2       98.10       89.55      2.30 o
  -2  12   2      529.40      527.33      3.68 o
  -1  12   2       57.72       46.72      1.44 o
   0  12   2      163.29      142.34      2.00 o
   1  12   2       61.94       46.71      1.47 o
   2  12   2      448.38      452.78      3.19 o
   3  12   2      263.14      248.12      2.87 o
   4  12   2       85.84       78.08      2.43 o
   5  12   2       96.12       97.04      3.02 o
   6  12   2       44.18       44.94      2.66 o
   7  12   2      100.68      108.08      3.58 o
   8  12   2       27.45       31.03      3.08 o
   9  12   2        0.09        1.85      3.63 o
  -9  13   2       27.83       33.34      3.11 o
  -8  13   2       31.69       36.11      2.78 o
  -7  13   2       63.10       63.64      3.06 o
  -6  13   2       29.14       29.21      2.65 o
  -5  13   2       31.44       33.32      2.56 o
  -4  13   2        7.13        8.71      1.85 o
  -3  13   2       39.76       39.89      2.04 o
  -2  13   2      148.83      169.76      2.76 o
  -1  13   2      190.42      204.10      2.89 o
   0  13   2        2.13        1.45      1.45 o
   1  13   2      102.13      105.87      1.85 o
   2  13   2      267.16      295.27      3.60 o
   3  13   2       62.64       60.14      2.55 o
   4  13   2        0.92        1.22      2.02 o
   5  13   2       11.79       11.01      2.35 o
   6  13   2       59.75       59.98      2.92 o
   7  13   2       26.97       24.87      2.86 o
   8  13   2       22.39       26.36      5.02 o
  -8  14   2        2.69       -1.88      2.97 o
  -7  14   2        7.94        9.52      2.49 o
  -6  14   2        3.30        1.50      2.56 o
  -5  14   2        4.22        4.69      2.50 o
  -4  14   2        2.87        2.14      2.18 o
  -3  14   2       82.85       90.89      2.53 o
  -2  14   2        0.35       -0.25      1.85 o
  -1  14   2       56.15       47.59      2.09 o
   0  14   2        4.86        4.95      1.77 o
   1  14   2       15.27       16.55      2.12 o
   2  14   2       35.01       31.28      2.34 o
   3  14   2       55.55       58.34      3.07 o
   4  14   2       20.39       24.95      3.14 o
   5  14   2        3.68        5.59      2.99 o
   6  14   2        6.05        5.43      3.12 o
   7  14   2        0.43        0.55      4.82 o
  -7  15   2        5.72        4.19      4.34 o
  -6  15   2       11.95       12.66      3.74 o
  -5  15   2        2.56        5.45      3.16 o
  -4  15   2        7.53        8.06      2.43 o
  -3  15   2        6.01        8.99      2.31 o
  -2  15   2        8.68       12.47      2.20 o
  -1  15   2        5.23        2.37      2.12 o
   0  15   2        2.75        2.78      2.22 o
   1  15   2        2.22        2.42      2.54 o
   2  15   2       19.24       21.95      2.80 o
   3  15   2        0.19        1.21      2.70 o
   4  15   2        7.14        8.40      2.91 o
   5  15   2        5.77        8.22      3.53 o
   6  15   2        6.29       11.65      9.79 o
  -5  16   2       16.42       12.97      4.00 o
  -4  16   2       40.66       40.21      4.35 o
  -3  16   2       18.06       19.05      3.77 o
  -2  16   2       44.94       46.89      3.46 o
  -1  16   2        0.38       -0.19      2.37 o
   0  16   2        5.98       20.39      2.91 o
   1  16   2        0.37        0.05      2.84 o
   2  16   2       23.33       23.17      3.21 o
   3  16   2       40.98       38.07      3.94 o
   4  16   2       22.54       21.78      4.46 o
  -1  17   2       41.44       52.97      6.03 o
   0  17   2        0.26       -1.93      7.23 o
 -15   1   3       51.91       57.05      4.85 o
 -14   1   3        5.02        4.57      2.56 o
 -13   1   3       12.10       11.05      2.04 o
 -12   1   3       11.44        9.75      1.71 o
 -11   1   3      265.13      228.41      2.57 o
 -10   1   3       30.68       31.15      1.36 o
  -9   1   3      587.83      516.65      3.75 o
  -8   1   3      158.58      149.70      1.57 o
  -7   1   3      199.05      178.87      2.15 o
  -6   1   3     2273.41     2624.54     13.78 o
  -5   1   3     1617.09     1551.28      6.73 o
  -4   1   3      876.68      887.08      5.26 o
  -3   1   3     3256.94     3195.38      8.89 o
  -2   1   3      396.29      457.01      2.76 o
  -1   1   3      755.41      901.27      2.56 o
   0   1   3      153.21      143.96      1.10 o
   1   1   3     1088.70     1089.82      4.42 o
   2   1   3     1321.68     1362.47      5.09 o
   3   1   3      144.08      171.42      1.41 o
   4   1   3      225.73      241.77      1.55 o
   5   1   3      598.47      602.97      2.78 o
   6   1   3      522.24      551.27      2.82 o
   7   1   3       23.13       21.51      1.12 o
   8   1   3       97.99       95.75      1.74 o
   9   1   3      125.36      116.27      2.08 o
  10   1   3      233.22      226.49      4.12 o
  11   1   3        6.58        7.04      2.14 o
  12   1   3        2.86        3.16      2.21 o
  13   1   3        7.70        7.55      2.94 o
 -15   2   3        8.65       13.08      4.83 o
 -14   2   3       66.49       70.36      3.38 o
 -13   2   3       87.46       84.36      2.73 o
 -12   2   3      411.64      381.06      4.34 o
 -11   2   3        6.83       18.26      1.46 o
 -10   2   3        1.10        1.51      1.22 o
  -9   2   3      200.70      204.22      2.16 o
  -8   2   3        7.58        8.06      0.91 o
  -7   2   3        6.63        5.50      0.76 o
  -6   2   3        2.62        1.72      0.77 o
  -5   2   3      148.06      169.25      1.86 o
  -4   2   3      211.33      270.96      2.12 o
  -3   2   3      364.91      405.13      1.79 o
  -2   2   3     1238.92     1110.38      2.29 o
  -1   2   3    33174.32    34908.85     72.79 o
   0   2   3     5592.58     5745.19     13.50 o
   1   2   3     9452.10     9914.84     24.09 o
   2   2   3      968.10     1035.05      3.26 o
   3   2   3      104.74      117.56      1.46 o
   4   2   3       11.31       13.48      0.78 o
   5   2   3       17.51       20.90      0.94 o
   6   2   3        5.07        5.29      0.97 o
   7   2   3      129.53      108.84      1.79 o
   8   2   3       28.25       33.03      1.65 o
   9   2   3       41.72       45.96      1.81 o
  10   2   3       79.67       77.01      2.48 o
  11   2   3        0.49       -1.22      2.18 o
  12   2   3        3.39        3.64      2.40 o
  13   2   3        0.56        1.52      3.02 o
 -15   3   3       14.79       17.10      4.23 o
 -14   3   3        2.83        0.42      2.66 o
 -13   3   3        0.70        1.20      2.22 o
 -12   3   3       14.84       16.95      1.85 o
 -11   3   3      184.60      145.80      2.61 o
 -10   3   3      463.11      431.20      3.11 o
  -9   3   3      124.03      118.50      1.66 o
  -8   3   3      307.82      342.98      2.38 o
  -7   3   3       11.15       14.54      0.80 o
  -6   3   3     4377.29     4501.40     12.62 o
  -5   3   3      550.77      478.65      2.74 o
  -4   3   3     1718.45     1609.11      6.93 o
  -3   3   3      288.53      273.16      1.28 o
  -2   3   3      569.59      570.28      1.61 o
  -1   3   3     1359.97     1314.94      2.74 o
   0   3   3      206.53      210.40      1.24 o
   1   3   3      277.43      303.12      1.69 o
   2   3   3      148.36      136.83      1.46 o
   3   3   3      586.02      573.20      2.52 o
   4   3   3      708.24      722.36      2.79 o
   5   3   3       38.33       35.15      1.05 o
   6   3   3      402.28      470.76      2.74 o
   7   3   3      176.20      177.75      2.21 o
   8   3   3      139.82      153.53      2.72 o
   9   3   3       16.15       16.57      1.48 o
  10   3   3       37.12       42.02      2.19 o
  11   3   3       64.02       68.09      2.79 o
  12   3   3       12.21       11.23      2.59 o
  13   3   3        9.07       10.84      3.34 o
 -14   4   3        5.19        9.85      2.80 o
 -13   4   3        0.45        0.72      2.28 o
 -12   4   3       23.54       19.53      2.06 o
 -11   4   3        2.34        0.98      1.28 o
 -10   4   3      352.64      355.46      3.53 o
  -9   4   3      292.87      298.20      4.06 o
  -8   4   3        3.78        3.54      0.87 o
  -7   4   3      233.38      199.27      2.04 o
  -6   4   3      185.32      194.61      1.83 o
  -5   4   3      653.40      709.75      3.31 o
  -4   4   3       77.91       71.09      0.81 o
  -3   4   3       53.08       60.25      0.66 o
  -2   4   3      949.73      954.38      2.92 o
  -1   4   3       32.41       50.88      0.92 o
   0   4   3     1352.51     1493.50      4.27 o
   1   4   3     2371.44     2355.37      9.68 o
   2   4   3     4676.33     5047.70     10.44 o
   3   4   3        1.45        1.46      0.85 o
   4   4   3      147.17      147.62      4.71 o
   5   4   3        0.41        2.14      0.75 o
   6   4   3       64.43       70.68      1.27 o
   7   4   3       43.91       43.15      1.44 o
   8   4   3        5.35        2.52      1.51 o
   9   4   3       75.67       82.17      1.90 o
  10   4   3       44.11       44.35      2.16 o
  11   4   3       13.81        9.95      2.32 o
  12   4   3        1.60        0.39      2.53 o
  13   4   3        2.17        2.39      3.50 o
 -14   5   3        6.77       10.83      3.02 o
 -13   5   3       13.06       16.09      2.43 o
 -12   5   3       14.35       12.56      2.20 o
 -11   5   3       90.27      108.17      2.61 o
 -10   5   3      598.57      590.77      4.54 o
  -9   5   3       36.90       29.76      1.70 o
  -8   5   3     1230.33     1109.01      7.58 o
  -7   5   3        3.67        6.55      1.07 o
  -6   5   3        8.61       11.70      0.76 o
  -5   5   3      430.87      459.27      3.76 o
  -4   5   3       51.58       44.39      0.75 o
  -3   5   3      362.84      587.54      3.28 o
  -2   5   3      343.20      273.72      1.33 o
  -1   5   3     2550.02     2657.71      8.42 o
   0   5   3      135.29      128.43      1.03 o
   1   5   3      206.73      226.93      1.37 o
   2   5   3      732.03      731.43      2.99 o
   3   5   3      936.82      926.53      3.58 o
   4   5   3       57.30       57.33      2.84 o
   5   5   3      101.59      106.01      1.22 o
   6   5   3       50.57       60.59      1.35 o
   7   5   3       38.04       40.04      1.50 o
   8   5   3      344.55      370.43      3.71 o
   9   5   3       69.35       63.93      1.90 o
  10   5   3      114.75      105.84      2.63 o
  11   5   3       36.68       36.58      2.97 o
  12   5   3        0.33       -0.98      3.04 o
  13   5   3        4.21        4.17      4.02 o
 -14   6   3       16.57       19.54      4.15 o
 -13   6   3       76.62       72.25      3.06 o
 -12   6   3       53.84       45.47      2.70 o
 -11   6   3       82.56       70.31      2.72 o
 -10   6   3       41.56       37.54      1.79 o
  -9   6   3       59.31       66.14      1.92 o
  -8   6   3       10.80       10.10      1.30 o
  -7   6   3      164.65      163.61      2.14 o
  -6   6   3       27.10       28.76      0.97 o
  -5   6   3       39.13       44.52      0.88 o
  -4   6   3      789.74      749.89      2.83 o
  -3   6   3      879.10     1021.21      3.02 o
  -2   6   3     1043.60     1326.06      3.07 o
  -1   6   3     4187.83     4532.15      8.40 o
   0   6   3      735.64      713.14      2.09 o
   1   6   3     1967.25     2073.14      7.72 o
   2   6   3      229.58      221.62      1.47 o
   3   6   3      306.90      313.12      6.53 o
   4   6   3       61.90       58.90      1.16 o
   5   6   3        1.26        2.35      0.56 o
   6   6   3       81.54       84.39      1.32 o
   7   6   3      242.99      254.71      2.83 o
   8   6   3      257.35      271.52      2.91 o
   9   6   3      327.95      346.43      3.69 o
  10   6   3       27.93       25.31      2.39 o
  11   6   3        2.49        0.75      2.83 o
  12   6   3        8.13        9.72      3.16 o
 -14   7   3        8.32        3.05      6.75 o
 -13   7   3       42.72       47.26      3.12 o
 -12   7   3       12.14       16.34      2.63 o
 -11   7   3        0.66        2.97      2.22 o
 -10   7   3        0.58        0.11      1.87 o
  -9   7   3       53.44       43.18      2.33 o
  -8   7   3      811.34      739.81      4.89 o
  -7   7   3       25.73       24.96      1.13 o
  -6   7   3     3062.16     3009.04     12.23 o
  -5   7   3      947.60      981.16      4.50 o
  -4   7   3       27.67       24.77      0.75 o
  -3   7   3      526.10      469.86      2.40 o
  -2   7   3      411.47      418.50      2.09 o
  -1   7   3      258.88      241.59      4.95 o
   0   7   3       16.68       18.49      0.59 o
   1   7   3      411.77      438.25      2.06 o
   2   7   3      217.40      181.32      4.18 o
   3   7   3      443.77      412.57      1.89 o
   4   7   3        7.95        7.37      0.70 o
   5   7   3      293.73      286.49      5.26 o
   6   7   3       48.44       44.86      1.75 o
   7   7   3       53.70       43.27      1.30 o
   8   7   3       90.17       77.89      1.94 o
   9   7   3      166.38      183.26      3.74 o
  10   7   3       86.62       84.25      3.47 o
  11   7   3        3.11        2.11      2.93 o
  12   7   3       19.99       20.40      3.54 o
 -13   8   3       17.26       17.68      3.60 o
 -12   8   3       50.03       58.15      3.34 o
 -11   8   3       15.69        7.97      2.17 o
 -10   8   3        6.10        7.86      2.18 o
  -9   8   3       30.17       24.77      1.94 o
  -8   8   3     1281.53     1288.33      6.32 o
  -7   8   3     1380.79     1333.42      5.62 o
  -6   8   3      368.44      342.63      3.73 o
  -5   8   3       27.00       22.31      0.77 o
  -4   8   3      101.37      123.59      1.18 o
  -2   8   3      145.61      137.61      1.23 o
  -1   8   3       11.01       10.96      0.69 o
   0   8   3      510.13      484.05      2.04 o
   1   8   3       33.64       29.87      0.85 o
   2   8   3      205.77      187.85      1.47 o
   3   8   3      155.43      145.65      1.47 o
   4   8   3      404.62      438.98      2.34 o
   5   8   3       44.29       37.45      0.90 o
   6   8   3      212.71      195.06      1.97 o
   7   8   3       73.54       72.45      1.81 o
   8   8   3       12.07       14.16      1.95 o
   9   8   3      150.75      147.45      3.57 o
  10   8   3       10.46       10.05      3.14 o
  11   8   3        0.77       -2.96      3.23 o
 -13   9   3        0.94       -0.03      6.42 o
 -12   9   3       23.89       34.28      3.36 o
 -11   9   3       10.41       11.18      2.69 o
 -10   9   3        1.30        1.93      2.19 o
  -9   9   3      108.58      116.15      3.06 o
  -8   9   3       78.00       74.34      2.06 o
  -7   9   3      441.07      422.29      3.29 o
  -6   9   3      256.15      230.30      3.87 o
  -5   9   3      131.31      124.08      1.64 o
  -4   9   3       97.49       94.79      1.46 o
  -3   9   3       17.69       21.00      1.02 o
  -2   9   3      531.86      564.39      2.64 o
  -1   9   3      821.71      811.06      3.14 o
   0   9   3       25.60       23.43      0.70 o
   1   9   3      820.64      768.20      2.79 o
   2   9   3      205.15      216.57      1.84 o
   3   9   3      133.99      141.02      1.67 o
   4   9   3      111.62      102.48      1.58 o
   5   9   3       24.37       24.73      1.03 o
   6   9   3       79.26       79.61      1.53 o
   7   9   3       22.32       33.91      2.09 o
   8   9   3       15.50       17.18      2.20 o
   9   9   3       13.07       12.06      2.69 o
  10   9   3       25.12       23.83      3.10 o
  11   9   3        6.03        3.93      4.53 o
 -12  10   3       45.33       55.61      4.43 o
 -11  10   3       48.19       45.06      3.33 o
 -10  10   3        0.67        0.16      2.60 o
  -9  10   3        7.73        9.28      2.41 o
  -8  10   3       66.44       58.60      2.76 o
  -7  10   3       80.10       57.27      1.58 o
  -6  10   3       49.75       40.75      1.25 o
  -5  10   3      136.96      134.94      1.86 o
  -4  10   3      137.30      124.26      1.80 o
  -3  10   3      463.17      476.96      2.97 o
  -2  10   3       50.78       50.06      1.42 o
  -1  10   3       75.77       62.44      1.30 o
   0  10   3      443.08      475.73      2.30 o
   1  10   3      250.12      210.59      1.67 o
   2  10   3      253.25      215.64      2.02 o
   3  10   3       22.88       24.68      1.21 o
   4  10   3       59.01       50.26      1.62 o
   5  10   3      239.68      243.75      2.41 o
   6  10   3       24.54       27.29      1.98 o
   7  10   3       12.24       13.66      1.97 o
   8  10   3       57.15       64.30      2.64 o
   9  10   3       13.40       14.03      2.75 o
  10  10   3        4.86        8.41      3.19 o
 -11  11   3       12.99       12.95      3.39 o
 -10  11   3        4.62        2.37      2.76 o
  -9  11   3        4.75        6.46      2.45 o
  -8  11   3        8.29        5.75      2.17 o
  -7  11   3       99.69       89.73      2.87 o
  -6  11   3      184.05      193.51      3.27 o
  -5  11   3      250.50      250.25      3.27 o
  -4  11   3      106.04       90.53      1.85 o
  -3  11   3        8.27        8.32      1.34 o
  -2  11   3       56.00       46.77      1.53 o
  -1  11   3      247.69      251.18      2.54 o
   0  11   3        5.15        5.41      1.07 o
   1  11   3       49.56       51.62      1.35 o
   2  11   3      169.87      164.19      2.08 o
   3  11   3        8.58       10.39      1.16 o
   4  11   3       88.31       72.52      1.93 o
   5  11   3       56.01       57.17      2.50 o
   6  11   3       69.92       63.14      2.46 o
   7  11   3       10.24        8.54      1.93 o
   8  11   3       19.26       22.44      2.63 o
   9  11   3       24.79       29.21      3.11 o
  10  11   3       18.33       22.68      6.11 o
 -11  12   3        6.28       13.16      3.75 o
 -10  12   3        7.50       10.28      2.72 o
  -9  12   3       30.13       33.00      2.93 o
  -8  12   3       54.49       68.96      2.99 o
  -7  12   3      137.58      121.64      3.38 o
  -6  12   3        9.79        8.67      2.25 o
  -5  12   3      194.03      177.54      3.38 o
  -4  12   3       57.59       50.96      2.05 o
  -3  12   3       92.00       77.07      1.94 o
  -2  12   3      351.54      348.25      2.87 o
  -1  12   3       83.04       76.39      1.42 o
   0  12   3      232.70      225.69      2.38 o
   1  12   3      235.74      214.88      2.13 o
   2  12   3      123.88      151.84      2.09 o
   3  12   3      182.89      163.50      2.65 o
   4  12   3        1.09        3.15      2.18 o
   5  12   3       96.37       79.47      2.74 o
   6  12   3       45.62       38.89      2.54 o
   7  12   3       13.78       18.07      2.64 o
   8  12   3        6.34        9.77      2.79 o
   9  12   3        2.42        8.12      5.49 o
 -10  13   3       52.50       66.49      4.69 o
  -9  13   3        0.68        2.02      2.82 o
  -8  13   3       23.88       25.02      2.77 o
  -7  13   3        4.38        9.29      2.52 o
  -6  13   3       25.88       24.45      2.53 o
  -5  13   3      133.87      146.62      3.46 o
  -4  13   3       75.43       76.29      2.56 o
  -3  13   3      365.66      355.57      4.12 o
  -2  13   3      169.46      170.23      2.87 o
  -1  13   3       20.08       20.97      1.75 o
   0  13   3        0.53       -0.21      1.50 o
   1  13   3       57.44       62.00      2.15 o
   2  13   3       45.09       40.61      1.75 o
   3  13   3       44.85       43.75      2.93 o
   4  13   3       21.63       23.63      2.90 o
   5  13   3       83.49       87.08      3.07 o
   6  13   3       33.37       33.10      2.61 o
   7  13   3       23.77       31.45      3.24 o
   8  13   3        6.15       13.51      5.42 o
  -8  14   3        3.14        6.34      2.86 o
  -7  14   3        1.03        1.17      2.49 o
  -6  14   3        1.93        3.12      2.56 o
  -5  14   3        5.56        2.90      2.61 o
  -4  14   3        4.23        2.43      2.10 o
  -3  14   3       18.88       25.77      2.18 o
  -2  14   3       20.39       19.37      1.97 o
  -1  14   3      116.24      107.01      2.85 o
   0  14   3      107.65      122.22      3.04 o
   1  14   3       58.08       50.76      2.72 o
   2  14   3        0.31        2.25      2.68 o
   3  14   3       57.12       59.02      3.31 o
   4  14   3       16.45       24.41      3.04 o
   5  14   3        7.77        9.93      2.88 o
   6  14   3       13.59       19.77      3.67 o
  -7  15   3        5.70        7.66      3.86 o
  -6  15   3      130.45      153.43      5.51 o
  -5  15   3        0.33       -2.09      2.98 o
  -4  15   3       21.96       24.17      3.13 o
  -3  15   3        1.73        1.76      2.70 o
  -2  15   3        2.24        4.11      2.43 o
  -1  15   3        0.35        1.97      2.20 o
   0  15   3       13.66       12.89      2.31 o
   1  15   3        0.11        2.90      2.98 o
   2  15   3       12.97       15.03      2.98 o
   3  15   3        0.71        2.15      2.77 o
   4  15   3       18.40       25.36      3.23 o
   5  15   3        2.02        4.11      4.82 o
  -5  16   3       41.98       49.54      5.53 o
  -4  16   3       12.71       11.78      4.10 o
  -3  16   3       16.39       19.59      3.56 o
  -2  16   3       27.53       34.83      3.43 o
  -1  16   3        6.14        6.48      3.04 o
   0  16   3      136.51      149.12      4.37 o
   1  16   3       11.23        8.94      3.30 o
   2  16   3       23.55       25.73      4.15 o
   3  16   3       14.37       16.38      4.37 o
 -15   0   4        0.18        0.19      6.97 o
 -14   0   4        2.92        4.18      3.95 o
 -13   0   4       58.59       63.75      4.16 o
 -12   0   4      369.38      388.20      7.00 o
 -11   0   4     1888.78     1755.36     16.09 o
 -10   0   4       75.63       60.34      2.79 o
  -9   0   4      433.23      444.60      4.02 o
  -8   0   4      535.85      523.73      4.47 o
  -7   0   4      920.44      923.87      5.51 o
  -6   0   4      194.21      209.17      2.93 o
  -5   0   4      787.35      877.13      4.35 o
  -4   0   4      151.02      150.29      2.50 o
  -3   0   4        9.57        7.20      0.79 o
  -2   0   4     2252.53     2448.73      6.90 o
  -1   0   4       17.65       17.79      1.14 o
   0   0   4   251399.42   255500.30    759.73 o
   1   0   4     9736.33     9730.92     38.15 o
   2   0   4     3218.46     3465.77     11.87 o
   3   0   4      443.57      418.00      3.12 o
   4   0   4      147.25      130.64      2.13 o
   5   0   4     2981.20     3082.19      9.42 o
   6   0   4       32.33       33.81      1.73 o
   7   0   4       22.22       23.37      1.98 o
   8   0   4     1220.35     1255.19      8.40 o
   9   0   4      113.07      100.27      2.69 o
  10   0   4      156.49      169.78      4.79 o
  11   0   4      151.33      151.92      6.18 o
  12   0   4       13.65       10.62      3.66 o
  13   0   4       31.18       31.36      6.86 o
 -15   1   4       20.14       26.41      5.38 o
 -14   1   4       12.00       13.13      2.79 o
 -13   1   4        7.95        9.02      2.31 o
 -12   1   4        9.56       10.84      2.19 o
 -11   1   4      167.59      146.84      3.03 o
 -10   1   4       28.29       34.60      1.55 o
  -9   1   4     1096.44     1046.40      5.24 o
  -8   1   4       72.16       60.37      1.27 o
  -7   1   4      316.13      323.98      2.37 o
  -6   1   4     1922.08     1986.40      7.49 o
  -5   1   4     1833.01     2105.22      8.73 o
  -4   1   4     1353.73     1138.45      4.30 o
  -3   1   4      541.90      522.24      2.35 o
  -2   1   4      790.77      692.20      1.89 o
  -1   1   4     1031.80      900.61      3.55 o
   0   1   4      284.35      335.39      2.15 o
   1   1   4     2009.62     1805.01      6.39 o
   2   1   4      533.63      486.39      2.15 o
   3   1   4      503.03      468.43      2.66 o
   4   1   4      111.16       71.71      1.29 o
   5   1   4      689.44      639.20      6.33 o
   6   1   4      660.90      582.88      3.26 o
   7   1   4        5.00        6.41      1.03 o
   8   1   4      226.13      220.11      2.58 o
   9   1   4      355.73      349.27      3.03 o
  10   1   4      145.65      140.94      3.42 o
  11   1   4       44.19       40.46      2.71 o
  12   1   4       19.65       16.49      2.81 o
  13   1   4        2.43        1.28      3.86 o
 -15   2   4        1.19        3.40      4.43 o
 -14   2   4       69.86       96.56      3.90 o
 -13   2   4        1.85        0.70      2.49 o
 -12   2   4        5.33        6.97      1.99 o
 -11   2   4        0.32        0.26      1.26 o
 -10   2   4        0.64        1.41      1.21 o
  -9   2   4        3.96        4.20      1.12 o
  -8   2   4       75.44       72.44      1.43 o
  -7   2   4       18.94       10.79      0.83 o
  -6   2   4       13.09       12.27      0.82 o
  -5   2   4     9405.06    10266.10     29.45 o
  -4   2   4      545.73      656.38      2.76 o
  -3   2   4       89.81       95.54      0.90 o
  -2   2   4     1070.25     1150.21      2.74 o
  -1   2   4     8015.19     8475.49     26.37 o
   0   2   4    23184.94    24380.49     58.42 o
   1   2   4     3946.44     4011.62     16.38 o
   2   2   4      347.96      372.52      2.06 o
   3   2   4     1031.35     1086.96      3.46 o
   4   2   4      294.55      306.55      2.06 o
   5   2   4      991.80     1027.88      3.78 o
   6   2   4      609.04      611.04      3.18 o
   7   2   4       24.06       23.38      1.35 o
   8   2   4      124.44      119.40      2.25 o
   9   2   4       46.49       44.50      1.81 o
  10   2   4       80.21       81.67      2.47 o
  11   2   4       17.62       13.96      2.35 o
  12   2   4        1.99        1.14      2.65 o
  13   2   4        9.64        7.47      3.58 o
 -15   3   4        5.93        6.72      3.87 o
 -14   3   4        2.00        2.48      2.90 o
 -13   3   4        1.46        0.59      2.09 o
 -12   3   4       55.59       53.98      2.55 o
 -11   3   4      247.03      200.38      2.73 o
 -10   3   4      786.66      707.97      3.84 o
  -9   3   4       20.80       16.98      1.29 o
  -8   3   4     1367.07     1313.86      4.68 o
  -7   3   4      368.07      344.21      4.72 o
  -6   3   4     2111.25     2100.29      7.90 o
  -5   3   4      429.90      412.75      2.33 o
  -4   3   4     2930.89     3032.37      9.03 o
  -3   3   4      414.98      455.31      1.75 o
  -2   3   4       19.93       27.68      0.67 o
  -1   3   4     2332.46     2176.06      5.32 o
   0   3   4      265.28      269.88      1.57 o
   1   3   4      653.18      608.00      2.63 o
   2   3   4      271.38      303.17      2.01 o
   3   3   4       77.30       98.75      1.56 o
   4   3   4     1008.53     1006.88      4.44 o
   5   3   4      173.17      171.71      1.79 o
   6   3   4      477.80      505.97      2.87 o
   7   3   4      126.12      131.24      2.04 o
   8   3   4      391.94      365.74      3.57 o
   9   3   4       14.98       14.49      1.85 o
  10   3   4       66.75       58.90      2.88 o
  11   3   4        5.63        4.89      2.59 o
  12   3   4        0.29        0.49      2.58 o
  13   3   4        3.07       -0.60      4.12 o
 -15   4   4        2.49       -2.52      4.19 o
 -14   4   4        4.06        8.80      3.00 o
 -13   4   4        1.37        0.78      2.42 o
 -12   4   4        2.29        1.26      2.10 o
 -11   4   4        8.65       11.89      1.54 o
 -10   4   4       11.12       10.14      1.94 o
  -9   4   4     2441.56     2348.80     14.74 o
  -8   4   4      230.69      207.72      2.38 o
  -7   4   4       15.88       16.26      0.90 o
  -6   4   4      197.91      198.28      1.62 o
  -5   4   4      246.40      278.91      1.61 o
  -4   4   4      326.08      363.17      1.77 o
  -3   4   4       12.02       12.00      0.56 o
  -2   4   4     3322.64     3477.88      7.21 o
  -1   4   4     1105.88     1119.07      2.63 o
   0   4   4      150.38      149.87      1.26 o
   1   4   4      992.13     1054.24      3.58 o
   2   4   4     2055.60     2126.41      5.74 o
   3   4   4      543.07      578.24      2.83 o
   4   4   4      199.73      198.66      6.12 o
   5   4   4      359.60      372.68      3.10 o
   6   4   4       96.38       93.38      1.66 o
   7   4   4      374.70      390.19      3.60 o
   8   4   4       20.33       17.90      1.62 o
   9   4   4      251.88      266.94      3.22 o
  10   4   4       79.96       85.16      2.85 o
  11   4   4       10.91        8.72      2.59 o
  12   4   4        4.82        3.58      2.83 o
 -14   5   4       21.13       17.35      3.17 o
 -13   5   4       24.62       25.56      2.68 o
 -12   5   4       13.20        9.41      2.14 o
 -11   5   4      104.66      100.95      3.21 o
 -10   5   4      369.99      351.78      4.57 o
  -9   5   4       62.72       53.69      2.00 o
  -8   5   4      581.94      592.20      4.67 o
  -7   5   4       56.55       60.33      1.16 o
  -6   5   4      149.92      129.80      1.21 o
  -5   5   4      508.66      541.88      2.10 o
  -4   5   4      276.76      278.92      1.57 o
  -3   5   4     2908.71     2965.21      7.72 o
  -2   5   4      865.05      850.43      2.47 o
  -1   5   4      757.98      744.00      2.95 o
   0   5   4      117.34      125.80      1.55 o
   1   5   4      289.61      287.17      1.97 o
   2   5   4       10.43       13.83      0.67 o
   3   5   4     1713.96     1811.62      5.03 o
   4   5   4      167.82      153.15      2.22 o
   5   5   4      131.93      132.40      1.62 o
   6   5   4      195.16      187.61      3.60 o
   7   5   4       55.75       59.76      1.57 o
   8   5   4        9.73       20.85      1.88 o
   9   5   4        4.53        4.97      1.94 o
  10   5   4       89.89       93.43      3.53 o
  11   5   4       67.90       64.21      3.58 o
  12   5   4        0.60       -2.07      3.40 o
 -14   6   4       74.26       71.86      4.60 o
 -13   6   4        2.51        0.33      2.59 o
 -12   6   4        7.89       12.79      2.37 o
 -11   6   4        9.90        7.33      2.17 o
 -10   6   4       20.42       18.08      1.68 o
  -9   6   4       24.73       32.34      1.84 o
  -8   6   4       12.35       10.52      1.66 o
  -7   6   4     1371.82     1423.74      5.31 o
  -6   6   4        6.68        8.62      0.83 o
  -5   6   4       85.08       98.31      1.11 o
  -4   6   4     1436.20     1566.69     17.48 o
  -3   6   4      377.27      344.84      1.69 o
  -2   6   4      596.35      699.22      2.54 o
  -1   6   4      304.69      316.56      1.49 o
   0   6   4      166.64      158.04      1.33 o
   1   6   4      179.83      165.96      1.37 o
   2   6   4     1140.80     1090.23      9.10 o
   3   6   4      284.47      325.31      2.05 o
   4   6   4      133.29      140.17      1.47 o
   5   6   4       92.91      102.35      1.42 o
   6   6   4        2.44        2.11      1.01 o
   7   6   4      555.46      554.52      3.99 o
   8   6   4       37.97       34.51      1.84 o
   9   6   4       13.01       20.41      2.38 o
  10   6   4       31.20       34.90      2.86 o
  11   6   4        3.46        5.44      3.17 o
  12   6   4       50.05       72.10      4.58 o
 -14   7   4        6.35        2.37      6.76 o
 -13   7   4       22.82       29.43      2.97 o
 -12   7   4       25.89       23.59      2.54 o
 -11   7   4       17.11       16.89      2.38 o
 -10   7   4        3.51        4.34      2.00 o
  -9   7   4      277.53      239.13      3.02 o
  -8   7   4     1417.61     1388.28      7.26 o
  -7   7   4       35.51       39.18      1.35 o
  -6   7   4      764.16      673.24      3.07 o
  -5   7   4      267.31      282.58      1.75 o
  -4   7   4       55.80       57.60      0.95 o
  -3   7   4      840.66      859.38      4.57 o
  -2   7   4      106.10      139.69      4.28 o
  -1   7   4       77.40       83.93      1.64 o
   0   7   4       34.17       27.64      0.74 o
   1   7   4      896.23      802.41     14.56 o
   2   7   4      834.03      911.99      5.31 o
   3   7   4      107.07      108.13      1.33 o
   4   7   4       51.42       47.58      1.04 o
   5   7   4       95.40      103.53      1.57 o
   6   7   4       53.91       61.05      1.58 o
   7   7   4        2.24        4.72      1.42 o
   8   7   4      443.14      447.78      4.76 o
   9   7   4      152.12      138.48      3.60 o
  10   7   4       15.74       16.40      2.87 o
  11   7   4        5.28        2.58      3.52 o
  12   7   4       11.50        7.71      5.62 o
 -13   8   4        1.36        5.25      3.95 o
 -12   8   4      212.71      241.16      4.62 o
 -11   8   4       25.89       28.00      2.78 o
 -10   8   4       60.71       63.18      3.06 o
  -9   8   4        3.82        5.79      2.04 o
  -8   8   4       37.21       37.59      2.37 o
  -7   8   4      176.59      186.71      2.41 o
  -6   8   4       15.95       16.53      1.10 o
  -5   8   4        2.04        1.66      0.79 o
  -4   8   4      174.48      173.34      1.52 o
  -3   8   4       78.31       88.44      1.19 o
  -2   8   4       29.31       28.30      0.82 o
  -1   8   4      100.28       88.02      1.03 o
   0   8   4      769.16      846.46      4.09 o
   1   8   4      152.69      132.79      1.26 o
   2   8   4      112.17      122.60      1.36 o
   3   8   4      115.29      105.82      1.36 o
   4   8   4       99.57      108.83      1.54 o
   5   8   4        7.88        7.14      1.02 o
   6   8   4       45.32       43.29      1.41 o
   7   8   4       55.25       63.86      2.17 o
   8   8   4       31.63       27.35      2.21 o
   9   8   4       10.48       14.94      2.52 o
  10   8   4        7.73        6.90      3.23 o
  11   8   4        1.61        3.69      3.99 o
 -13   9   4        2.06        2.29      7.97 o
 -12   9   4       31.44       44.71      3.22 o
 -11   9   4        2.40        0.85      2.69 o
 -10   9   4        0.37        0.45      2.36 o
  -9   9   4       44.72       49.21      2.20 o
  -8   9   4      131.51      118.51      2.22 o
  -7   9   4      759.93      723.89     10.33 o
  -6   9   4     1358.29     1279.72      7.53 o
  -5   9   4     1066.13     1038.75      5.33 o
  -4   9   4      877.12      927.17      3.76 o
  -3   9   4      234.82      260.66      2.15 o
  -2   9   4      113.24      154.13      1.52 o
  -1   9   4       54.27       62.32      1.08 o
   0   9   4        8.36        7.70      0.63 o
   1   9   4      379.55      369.33      2.20 o
   2   9   4      117.40      118.02      1.57 o
   3   9   4      423.38      413.18      3.07 o
   4   9   4      149.54      166.87      1.99 o
   5   9   4      185.52      210.24      2.20 o
   6   9   4      144.44      141.29      2.14 o
   7   9   4      587.30      624.13      5.33 o
   8   9   4       36.73       36.56      2.51 o
   9   9   4        5.68        8.21      2.97 o
  10   9   4        5.77        2.38      3.10 o
  11   9   4        0.26       -0.32      6.91 o
 -12  10   4       19.98       28.46      4.51 o
 -11  10   4       11.53       10.69      2.91 o
 -10  10   4        0.93        0.41      2.52 o
  -9  10   4        1.16       -0.56      2.19 o
  -8  10   4       52.39       52.37      2.56 o
  -7  10   4      138.81      121.96      2.37 o
  -6  10   4      121.66      104.77      1.77 o
  -5  10   4        2.54        3.54      1.25 o
  -4  10   4      270.81      252.29      2.49 o
  -3  10   4      126.50      121.97      1.89 o
  -2  10   4      206.35      174.35      2.09 o
  -1  10   4      118.12      117.22      1.59 o
   0  10   4      320.42      280.09      2.08 o
   1  10   4      321.99      314.92      2.29 o
   2  10   4      557.92      522.67      2.89 o
   3  10   4       14.87       12.97      1.17 o
   4  10   4      224.32      188.04      3.37 o
   5  10   4       28.33       28.98      1.82 o
   6  10   4       16.49       16.55      2.04 o
   7  10   4      186.61      188.60      3.22 o
   8  10   4       76.97       77.92      2.84 o
   9  10   4        1.46        1.09      2.67 o
  10  10   4       10.20        6.67      4.79 o
 -11  11   4       43.47       41.92      3.62 o
 -10  11   4       49.50       50.44      3.03 o
  -9  11   4        6.86        7.48      2.29 o
  -8  11   4       37.55       33.56      2.42 o
  -7  11   4       10.10       12.74      2.19 o
  -6  11   4       15.59       14.82      1.98 o
  -5  11   4       39.80       38.15      1.84 o
  -4  11   4       88.35       80.63      2.01 o
  -3  11   4       13.46        9.96      1.43 o
  -2  11   4       74.25       61.05      1.61 o
  -1  11   4     1861.48     1869.40      7.53 o
   0  11   4       70.01       60.62      1.18 o
   1  11   4     1071.36     1112.20      4.18 o
   2  11   4       16.92       16.36      1.18 o
   3  11   4       13.79       13.40      1.33 o
   4  11   4       29.32       32.36      1.96 o
   5  11   4       19.78       13.58      2.13 o
   6  11   4       12.58       11.48      2.19 o
   7  11   4      150.40      145.94      3.24 o
   8  11   4       27.80       26.01      2.94 o
   9  11   4        0.05       -2.76      5.16 o
 -11  12   4       34.15       34.89      4.76 o
 -10  12   4       29.93       33.75      2.98 o
  -9  12   4      164.07      180.03      3.95 o
  -8  12   4       86.10       77.63      3.04 o
  -7  12   4       30.78       28.44      2.44 o
  -6  12   4        2.15        0.87      2.10 o
  -5  12   4       49.08       42.13      2.34 o
  -4  12   4        7.69        8.33      1.68 o
  -3  12   4      145.29      134.11      2.39 o
  -2  12   4      862.70      861.37      4.75 o
  -1  12   4       55.08       49.24      1.32 o
   0  12   4      140.15      149.92      1.99 o
   1  12   4       23.22       22.90      1.37 o
   2  12   4      370.19      372.41      3.33 o
   3  12   4        7.53        9.13      1.76 o
   4  12   4        3.71        7.18      2.26 o
   5  12   4       21.69       22.60      2.41 o
   6  12   4       66.76       59.37      2.94 o
   7  12   4       50.56       43.81      3.42 o
   8  12   4       26.08       28.95      5.32 o
 -10  13   4        5.30        8.96      3.74 o
  -9  13   4        1.48        1.33      2.52 o
  -8  13   4        3.68        6.94      2.55 o
  -7  13   4       52.68       50.46      2.88 o
  -6  13   4       72.46       62.65      2.94 o
  -5  13   4       75.08       71.40      2.85 o
  -4  13   4      188.60      180.56      3.36 o
  -3  13   4       36.15       38.31      2.21 o
  -2  13   4      217.73      218.04      2.81 o
  -1  13   4       26.99       19.44      1.69 o
   0  13   4        9.69        5.73      1.77 o
   1  13   4      206.56      210.51      2.93 o
   2  13   4       12.84       15.52      2.06 o
   3  13   4       15.38       18.44      2.39 o
   4  13   4      125.76      117.19      3.36 o
   5  13   4       11.96       12.97      2.57 o
   6  13   4        3.37        3.73      2.50 o
   7  13   4       11.85       13.28      3.93 o
  -9  14   4        4.47        0.06      7.42 o
  -8  14   4        9.44        7.73      2.73 o
  -7  14   4        6.99        4.17      2.53 o
  -6  14   4        1.78        1.18      2.67 o
  -5  14   4        8.77        8.49      2.58 o
  -4  14   4        6.05        3.92      2.26 o
  -3  14   4      279.91      278.71      4.26 o
  -2  14   4       48.70       44.12      2.45 o
  -1  14   4       83.41       87.24      2.71 o
   0  14   4      143.70      152.31      3.43 o
   1  14   4      161.13      160.58      4.38 o
   2  14   4       65.41       71.43      3.40 o
   3  14   4       69.19       73.37      3.45 o
   4  14   4       13.69       15.89      2.90 o
   5  14   4       30.70       30.35      3.36 o
   6  14   4       43.12       56.90      8.31 o
  -7  15   4       14.32       13.37      4.42 o
  -6  15   4        5.80       13.11      4.20 o
  -5  15   4        2.88        4.82      2.89 o
  -4  15   4        3.27        2.07      2.76 o
  -3  15   4        0.96        1.52      2.70 o
  -2  15   4       36.50       39.31      2.90 o
  -1  15   4        1.15        0.92      2.22 o
   0  15   4        1.17        0.48      2.66 o
   1  15   4        9.31       13.42      3.03 o
   2  15   4       18.23       22.57      3.21 o
   3  15   4        9.18        6.75      3.16 o
   4  15   4        5.02        5.21      3.55 o
   5  15   4        0.77       11.89     11.24 o
  -5  16   4       35.53       42.67      5.41 o
  -4  16   4       20.60       18.57      4.15 o
  -3  16   4       42.67       44.31      3.90 o
  -2  16   4       40.18       44.22      4.08 o
  -1  16   4        3.82        1.97      3.17 o
   0  16   4      192.08      248.57      5.62 o
   1  16   4       16.28       15.70      4.00 o
   2  16   4       24.47       27.20      4.19 o
   3  16   4        2.88        5.84      5.64 o
 -15   1   5       64.95       71.65      5.45 o
 -14   1   5        6.54        7.55      2.79 o
 -13   1   5       18.56       15.29      2.58 o
 -12   1   5        4.52       10.79      2.82 o
 -11   1   5       20.62       17.83      1.80 o
 -10   1   5      100.07       91.53      2.13 o
  -9   1   5      827.89      737.43      9.30 o
  -8   1   5      152.51      137.38      1.84 o
  -7   1   5      302.01      298.71      2.23 o
  -6   1   5      802.52      987.44      5.29 o
  -5   1   5      545.68      512.23      3.94 o
  -4   1   5      484.01      482.16      2.78 o
  -3   1   5      672.02      694.05      3.73 o
  -2   1   5     1271.77     1290.79      4.26 o
  -1   1   5     5604.75     5769.49     18.21 o
   0   1   5      337.82      304.61      1.86 o
   1   1   5     2420.83     2501.59      6.26 o
   2   1   5      204.24      245.31      1.86 o
   3   1   5      398.90      382.95      4.38 o
   4   1   5      368.31      353.75      2.40 o
   5   1   5      265.58      261.63      3.52 o
   6   1   5      277.85      277.41      3.03 o
   7   1   5       25.26       24.05      1.54 o
   8   1   5       97.04       95.84      2.31 o
   9   1   5      160.02      157.17      4.08 o
  10   1   5       19.04       18.48      2.52 o
  11   1   5       23.29       21.00      2.88 o
  12   1   5       14.04       11.17      3.10 o
 -15   2   5       37.90       40.90      5.03 o
 -14   2   5       44.24       53.22      3.74 o
 -13   2   5       21.61       21.36      3.00 o
 -12   2   5       20.36       16.68      2.46 o
 -11   2   5        3.86        1.74      1.64 o
 -10   2   5        0.87        1.46      1.53 o
  -9   2   5      383.28      391.34      3.35 o
  -8   2   5        1.83        2.78      1.05 o
  -7   2   5      158.79      121.49      5.28 o
  -6   2   5        3.72        8.38      0.78 o
  -5   2   5       30.43       33.99      0.96 o
  -4   2   5       12.62       16.66      0.88 o
  -3   2   5      364.24      383.99      1.97 o
  -2   2   5      132.44      158.40      1.14 o
  -1   2   5      626.59      729.78      2.70 o
   0   2   5      281.29      261.41      1.69 o
   1   2   5     4108.51     4542.52      9.90 o
   2   2   5     1045.81     1038.51      5.75 o
   3   2   5       25.82       26.35      0.86 o
   4   2   5      117.14      141.84      1.54 o
   5   2   5      169.82      170.83      1.75 o
   6   2   5       29.14       31.45      1.27 o
   7   2   5       20.66       24.03      1.62 o
   8   2   5        1.25        3.87      1.88 o
   9   2   5      137.30      139.07      3.13 o
  10   2   5       12.01        8.49      2.51 o
  11   2   5        2.72        2.02      2.59 o
  12   2   5       14.54        9.89      2.81 o
 -15   3   5        9.18       10.16      4.01 o
 -14   3   5        2.88        0.02      2.93 o
 -13   3   5        0.95        1.90      2.44 o
 -12   3   5      114.17      107.07      2.75 o
 -11   3   5       90.33       82.38      2.97 o
 -10   3   5      235.13      225.45      3.21 o
  -9   3   5      124.14      111.43      1.96 o
  -8   3   5     1055.47     1000.43     13.71 o
  -7   3   5      269.94      239.94      8.67 o
  -6   3   5      162.97      210.45      2.08 o
  -5   3   5      187.74      169.06      1.75 o
  -4   3   5     3815.46     3849.79     10.44 o
  -3   3   5      351.43      287.21      1.67 o
  -2   3   5      368.79      389.48      1.68 o
  -1   3   5      871.55      947.49      2.66 o
   0   3   5      464.98      459.23      2.43 o
   1   3   5      161.12      167.42      1.61 o
   2   3   5      116.67      109.75      1.53 o
   3   3   5      332.09      304.97      2.10 o
   4   3   5      821.11      825.50      5.53 o
   5   3   5       56.53       67.21      1.32 o
   6   3   5      135.15      141.60      2.01 o
   7   3   5      233.65      242.59      2.91 o
   8   3   5      298.31      296.95      3.67 o
   9   3   5        9.15        7.53      2.18 o
  10   3   5       11.30       10.18      2.45 o
  11   3   5        6.02        6.76      2.56 o
  12   3   5        3.29        1.45      2.98 o
 -15   4   5       19.69       23.66      4.56 o
 -14   4   5       14.33       19.92      3.44 o
 -13   4   5       26.76       23.93      2.92 o
 -12   4   5        2.02        1.58      1.95 o
 -11   4   5      125.79      119.24      2.40 o
 -10   4   5     1466.47     1413.67      9.94 o
  -9   4   5      129.19      134.34      2.44 o
  -8   4   5        4.25        2.83      0.93 o
  -7   4   5        5.07        5.24      0.71 o
  -6   4   5       17.63       17.99      0.70 o
  -5   4   5      653.21      687.71      2.88 o
  -4   4   5      124.48      123.72      1.14 o
  -3   4   5      175.17      232.20      1.45 o
  -2   4   5     1252.99     1376.98      4.70 o
  -1   4   5     2596.20     2715.66     16.83 o
   0   4   5      237.64      206.85      1.93 o
   1   4   5     3747.50     4155.10     13.07 o
   2   4   5      230.59      283.16      2.17 o
   3   4   5        9.17        6.45      0.93 o
   4   4   5       38.17       29.42      1.01 o
   5   4   5       48.48       42.14      1.31 o
   6   4   5        0.29        1.37      1.04 o
   7   4   5      140.43      123.88      2.06 o
   8   4   5       53.47       54.31      2.19 o
   9   4   5       25.74       28.52      2.45 o
  10   4   5        0.02        1.99      2.46 o
  11   4   5        4.77        5.05      2.97 o
  12   4   5        0.11       -1.87      3.78 o
 -14   5   5        2.93        7.72      3.30 o
 -13   5   5       19.22       20.65      2.91 o
 -12   5   5        3.28        1.14      2.06 o
 -11   5   5       94.84       94.62      2.61 o
 -10   5   5      270.47      257.35      4.24 o
  -9   5   5       31.48       25.51      1.10 o
  -8   5   5      145.89      164.44      3.29 o
  -7   5   5      420.39      439.43      2.21 o
  -6   5   5      340.45      358.69      1.85 o
  -5   5   5      164.19      194.82      1.72 o
  -4   5   5       82.53       73.80      1.00 o
  -3   5   5     1910.06     1897.93      3.83 o
  -2   5   5      495.26      490.81      1.96 o
  -1   5   5      248.19      268.57      2.24 o
   0   5   5       76.02       72.95      1.11 o
   1   5   5      437.80      517.47      4.20 o
   2   5   5       42.38       41.78      1.08 o
   3   5   5      304.06      343.33      3.16 o
   4   5   5       43.27       44.29      1.14 o
   5   5   5       90.52       83.48      1.53 o
   6   5   5      322.97      313.37      2.86 o
   7   5   5       53.94       57.49      2.00 o
   8   5   5      134.77      130.53      2.38 o
   9   5   5        6.59        3.66      2.34 o
  10   5   5       70.34       58.48      3.24 o
  11   5   5        4.53        6.06      3.09 o
  12   5   5        4.06       -1.00      4.63 o
 -14   6   5       16.49       20.88      4.31 o
 -13   6   5        7.85       11.15      2.36 o
 -12   6   5        2.38        2.55      2.08 o
 -11   6   5        8.03        6.25      2.18 o
 -10   6   5       17.78       18.54      1.77 o
  -9   6   5      143.76      160.93      2.86 o
  -8   6   5        5.08        4.51      1.08 o
  -7   6   5       53.26       82.48      2.04 o
  -6   6   5      124.68      125.50      1.23 o
  -5   6   5        6.59        7.04      0.72 o
  -4   6   5       98.20       84.73      1.62 o
  -3   6   5      163.66      147.88      3.16 o
  -2   6   5       89.77       77.31      1.02 o
  -1   6   5       12.95       18.78      0.63 o
   0   6   5      560.10      497.30      2.37 o
   1   6   5      847.65      884.60      5.19 o
   2   6   5      107.81      166.96      2.03 o
   3   6   5       41.52       46.84      1.03 o
   4   6   5       21.40       21.52      1.09 o
   5   6   5      119.24      111.37      1.75 o
   6   6   5      267.82      281.81      2.86 o
   7   6   5      292.83      309.73      3.41 o
   8   6   5       71.03       62.64      2.68 o
   9   6   5       41.44       43.19      2.83 o
  10   6   5        2.19        4.10      2.70 o
  11   6   5       26.66       32.81      3.72 o
 -14   7   5        1.95       -0.21      6.62 o
 -13   7   5       79.45       82.29      3.42 o
 -12   7   5        0.99        3.26      2.24 o
 -11   7   5       93.61       82.24      2.92 o
 -10   7   5       14.43       13.14      1.61 o
  -9   7   5       81.98       75.74      2.41 o
  -8   7   5      420.03      435.16      4.66 o
  -7   7   5        4.73        5.53      1.15 o
  -6   7   5      322.24      338.04      2.27 o
  -5   7   5      425.03      408.78      2.36 o
  -4   7   5        1.88        2.20      0.52 o
  -3   7   5      586.22      571.46      3.02 o
  -2   7   5      250.17      218.02      4.30 o
  -1   7   5       69.33       86.64      1.78 o
   0   7   5        5.15        3.69      0.72 o
   1   7   5      124.07      145.30      1.59 o
   2   7   5       46.33       57.82      1.19 o
   3   7   5      132.62      123.38      1.56 o
   4   7   5       30.12       25.27      1.12 o
   5   7   5      149.82      146.97      1.90 o
   6   7   5      210.22      226.45      5.47 o
   7   7   5       16.05       15.02      1.80 o
   8   7   5      162.49      150.03      3.51 o
   9   7   5       14.89       16.14      2.80 o
  10   7   5        2.05        5.66      2.94 o
  11   7   5        4.10        3.58      3.73 o
 -13   8   5       22.71       22.80      3.57 o
 -12   8   5        0.08       16.42      2.95 o
 -11   8   5        3.95        3.16      2.16 o
 -10   8   5        1.13        0.32      1.97 o
  -9   8   5       25.69       22.91      1.86 o
  -8   8   5      226.39      227.04      2.42 o
  -7   8   5       89.30       81.61      1.79 o
  -6   8   5        3.40        5.52      0.96 o
  -5   8   5        3.37        2.79      0.81 o
  -4   8   5        6.41        7.56      0.91 o
  -3   8   5      563.09      575.67      2.60 o
  -2   8   5       56.48       52.49      0.98 o
  -1   8   5       33.54       31.92      0.79 o
   0   8   5       41.08       49.43      1.03 o
   1   8   5      120.10      112.21      1.46 o
   2   8   5      142.88      153.87      1.76 o
   3   8   5      237.28      231.31      2.12 o
   4   8   5       39.28       40.50      1.26 o
   5   8   5       14.27       16.02      1.15 o
   6   8   5       73.76       66.50      1.75 o
   7   8   5       64.22       62.68      2.73 o
   8   8   5       18.50       17.63      2.74 o
   9   8   5       62.67       65.34      3.78 o
  10   8   5        8.16        6.31      3.32 o
  11   8   5       15.98       15.96      6.86 o
 -13   9   5        1.07       -1.85      5.03 o
 -12   9   5       16.75       15.90      3.77 o
 -11   9   5        0.50        1.15      2.47 o
 -10   9   5        2.25        2.13      2.15 o
  -9   9   5      185.75      184.54      3.07 o
  -8   9   5       78.71       65.24      1.92 o
  -7   9   5       54.26       67.98      2.33 o
  -6   9   5      108.97      108.39      1.92 o
  -5   9   5       36.92       33.26      1.27 o
  -4   9   5       49.93       55.17      1.50 o
  -3   9   5      231.10      223.83      2.01 o
  -2   9   5       59.25       79.47      1.30 o
  -1   9   5       76.03       66.81      1.22 o
   0   9   5        8.56        8.79      0.76 o
   1   9   5       49.97       59.77      1.37 o
   2   9   5       91.37       84.90      1.57 o
   3   9   5       70.66       68.16      1.51 o
   4   9   5        4.93        3.39      0.88 o
   5   9   5       23.28       21.35      1.53 o
   6   9   5      104.80      103.74      2.57 o
   7   9   5      154.16      156.96      3.27 o
   8   9   5       82.35       84.91      3.24 o
   9   9   5       33.08       33.17      3.39 o
  10   9   5        1.07        2.65      3.87 o
 -12  10   5        2.06        0.58      4.06 o
 -11  10   5        6.72        5.33      2.72 o
 -10  10   5        0.82        1.15      2.53 o
  -9  10   5        5.00        8.46      2.26 o
  -8  10   5       71.00       70.51      2.42 o
  -7  10   5       15.53       18.32      1.75 o
  -6  10   5       67.92       56.29      1.67 o
  -5  10   5      171.43      156.68      2.18 o
  -4  10   5       13.88       13.65      1.42 o
  -3  10   5       16.62       13.77      1.26 o
  -2  10   5      265.56      235.68      1.99 o
  -1  10   5        7.30       11.40      0.96 o
   0  10   5      361.98      353.15      2.65 o
   1  10   5       26.04       38.57      1.43 o
   2  10   5        1.67        7.46      1.28 o
   3  10   5        7.86        8.19      1.30 o
   4  10   5        4.56        8.08      1.54 o
   5  10   5       24.51       25.06      2.00 o
   6  10   5      119.30      115.08      2.74 o
   7  10   5       71.75       74.10      2.62 o
   8  10   5       52.89       61.71      2.80 o
   9  10   5        4.62        8.53      3.22 o
  10  10   5        5.14       -3.13     11.19 o
 -11  11   5        8.22       12.50      3.69 o
 -10  11   5        6.73        7.31      2.57 o
  -9  11   5        9.61        9.95      2.30 o
  -8  11   5       13.62       11.95      2.19 o
  -7  11   5        9.38        7.07      2.12 o
  -6  11   5        9.29        4.57      1.86 o
  -5  11   5       42.94       44.31      1.96 o
  -4  11   5       69.49       69.26      1.92 o
  -3  11   5       17.85       20.99      1.49 o
  -2  11   5       69.76       69.37      1.46 o
  -1  11   5       63.47       61.19      1.31 o
   0  11   5       11.00       10.61      0.89 o
   1  11   5      130.65      125.02      1.94 o
   2  11   5        1.01        2.27      1.30 o
   3  11   5        1.51        1.39      1.50 o
   4  11   5        2.19        3.25      1.89 o
   5  11   5        1.56        2.37      1.98 o
   6  11   5       25.11       22.76      2.25 o
   7  11   5       11.35       15.35      2.52 o
   8  11   5       12.25       12.47      3.22 o
   9  11   5        2.75       -1.96      9.76 o
 -11  12   5       29.35       47.16      5.54 o
 -10  12   5       37.33       45.42      3.19 o
  -9  12   5       23.15       27.39      2.73 o
  -8  12   5       17.20       14.97      2.38 o
  -7  12   5        3.57        4.55      2.31 o
  -6  12   5        3.58        3.12      1.95 o
  -5  12   5       38.04       34.91      2.41 o
  -4  12   5       23.13       22.70      1.93 o
  -3  12   5      117.63      114.58      2.32 o
  -2  12   5      164.49      195.43      2.35 o
  -1  12   5      127.41      110.64      1.55 o
   0  12   5      143.97      131.82      2.07 o
   1  12   5       53.86       44.69      1.37 o
   2  12   5      129.52      119.17      2.77 o
   3  12   5       54.90       66.21      2.91 o
   4  12   5        6.22        4.09      2.34 o
   5  12   5       57.10       47.53      2.82 o
   6  12   5       83.61       81.94      3.22 o
   7  12   5       61.36       64.22      3.53 o
   8  12   5        7.74        4.59      9.59 o
 -10  13   5       16.61       19.25      5.35 o
  -9  13   5        5.02        4.19      2.60 o
  -8  13   5       17.60       17.53      2.64 o
  -7  13   5       50.38       58.53      3.13 o
  -6  13   5      132.07      130.26      4.01 o
  -5  13   5      215.51      224.38      4.18 o
  -4  13   5       49.77       51.72      2.59 o
  -3  13   5        6.34        4.54      1.66 o
  -2  13   5       30.91       25.95      2.25 o
  -1  13   5       17.92       18.88      1.79 o
   0  13   5        9.51        8.58      1.91 o
   1  13   5       75.01       71.43      2.60 o
   2  13   5       88.91       89.94      3.09 o
   3  13   5       58.14       54.21      3.04 o
   4  13   5        1.01        0.36      2.72 o
   5  13   5        7.46        7.09      2.65 o
   6  13   5       29.83       36.73      3.27 o
   7  13   5        2.49       -2.30      8.52 o
  -8  14   5       10.71       14.74      3.40 o
  -7  14   5       19.90       26.74      3.41 o
  -6  14   5        5.11        1.43      2.84 o
  -5  14   5       15.26       15.30      2.45 o
  -4  14   5       30.24       24.03      2.67 o
  -3  14   5      109.31      113.84      3.24 o
  -2  14   5       10.58        9.52      2.24 o
  -1  14   5       25.84       28.99      2.32 o
   0  14   5       48.86       43.54      3.11 o
   1  14   5      104.44       97.71      3.55 o
   2  14   5       33.29       36.70      3.08 o
   3  14   5        6.13        6.24      2.71 o
   4  14   5        1.24        0.63      2.97 o
   5  14   5       15.92       16.97      3.68 o
   6  14   5        3.81       -7.19      9.11 o
  -7  15   5        1.11        1.77      4.13 o
  -6  15   5       21.74       26.99      4.19 o
  -5  15   5       12.41       10.34      3.40 o
  -4  15   5       21.50       27.71      3.31 o
  -3  15   5        0.07       -1.77      2.90 o
  -2  15   5        2.53        0.28      2.44 o
  -1  15   5        2.41        1.81      2.54 o
   0  15   5       13.64       16.59      2.88 o
   1  15   5        3.28        2.14      3.03 o
   2  15   5       57.16       53.58      3.51 o
   3  15   5       16.76       13.42      3.68 o
   4  15   5       10.27       15.94      4.79 o
  -5  16   5        2.47       12.30      4.30 o
  -4  16   5       40.57       44.16      4.12 o
  -3  16   5        3.66        3.02      3.89 o
  -2  16   5       24.75       28.67      4.81 o
  -1  16   5        1.75       -2.78      3.19 o
   0  16   5       42.35       54.59      3.95 o
   1  16   5       16.30       19.32      4.46 o
   2  16   5        7.03        3.53      5.47 o
 -15   0   6       90.31      112.92      7.22 o
 -14   0   6        8.60        5.87      4.22 o
 -13   0   6      270.05      286.76     10.29 o
 -12   0   6      676.61      730.91     11.81 o
 -11   0   6     1115.45      979.13     10.42 o
 -10   0   6       21.69       19.09      2.15 o
  -9   0   6        4.08        4.23      1.63 o
  -8   0   6      448.46      442.31      5.05 o
  -7   0   6      463.29      417.68      3.57 o
  -6   0   6       39.82       41.57      1.55 o
  -5   0   6     3599.59     3919.63     29.05 o
  -4   0   6      468.48      474.87      3.60 o
  -3   0   6        7.60        6.42      0.66 o
  -2   0   6      391.46      465.87      2.99 o
  -1   0   6       66.66       68.00      1.33 o
   0   0   6      405.24      438.54      3.71 o
   1   0   6      332.60      289.83      2.59 o
   2   0   6       38.82       45.56      1.85 o
   3   0   6       37.17       35.68      1.71 o
   4   0   6      286.26      275.38      3.57 o
   5   0   6      251.35      285.60      3.91 o
   6   0   6       56.21       62.11      2.58 o
   7   0   6        0.72        0.27      2.26 o
   8   0   6        6.11        8.14      2.97 o
   9   0   6       11.56       10.65      3.72 o
  10   0   6       77.88       92.71      5.06 o
  11   0   6       10.52       16.16      4.29 o
  12   0   6        0.47        1.58      5.75 o
 -15   1   6       55.15       58.82      5.25 o
 -14   1   6        1.06        2.33      2.95 o
 -13   1   6       17.23       12.68      2.95 o
 -12   1   6        2.93        3.21      1.84 o
 -11   1   6       69.34       62.08      2.17 o
 -10   1   6      211.70      193.45      4.07 o
  -9   1   6      250.83      270.64      2.74 o
  -8   1   6       71.12       66.80      1.56 o
  -7   1   6      363.06      355.00      2.33 o
  -6   1   6     1035.74      984.21      4.95 o
  -5   1   6      603.94      638.68      4.14 o
  -4   1   6      163.31      144.36      1.43 o
  -3   1   6      821.55      757.28      3.91 o
  -2   1   6      712.07      695.03      2.29 o
  -1   1   6     2908.85     2636.80      8.62 o
   0   1   6      283.68      261.60      2.53 o
   1   1   6      940.26      927.30      3.49 o
   2   1   6      317.35      332.31      2.35 o
   3   1   6       32.29       36.93      2.08 o
   4   1   6      168.18      150.21      1.78 o
   5   1   6       42.35       35.86      1.33 o
   6   1   6       38.82       31.57      1.51 o
   7   1   6       15.93       13.57      1.67 o
   8   1   6        4.92        9.90      1.81 o
   9   1   6        7.98        9.52      2.33 o
  10   1   6        7.22        8.81      2.46 o
  11   1   6        3.36        5.54      3.13 o
  12   1   6        3.27        4.75      4.25 o
 -15   2   6        1.80        2.47      4.43 o
 -14   2   6        2.74        4.39      3.12 o
 -13   2   6        6.08        4.02      2.84 o
 -12   2   6        1.79        3.99      2.19 o
 -11   2   6        5.53        2.52      1.67 o
 -10   2   6       44.56       34.68      1.85 o
  -9   2   6       63.97       65.81      1.65 o
  -8   2   6      683.43      668.10      3.55 o
  -7   2   6        4.52        2.67      0.64 o
  -6   2   6       32.95       28.97      1.33 o
  -5   2   6        8.99       11.99      0.98 o
  -4   2   6      310.46      299.93      2.23 o
  -3   2   6     1297.09     1339.71      6.44 o
  -2   2   6      224.29      222.15      1.35 o
  -1   2   6      506.57      529.44      3.48 o
   0   2   6     1747.37     1756.52      4.51 o
   1   2   6      419.37      497.53      2.77 o
   2   2   6      362.71      361.15      2.34 o
   3   2   6       25.67       33.14      0.95 o
   4   2   6      179.54      205.94      1.89 o
   5   2   6       16.66       16.59      0.99 o
   6   2   6       67.67       62.68      1.46 o
   7   2   6        1.95        1.12      1.04 o
   8   2   6        5.11        6.93      1.23 o
   9   2   6        1.55        0.99      2.45 o
  10   2   6       25.36       22.71      2.73 o
  11   2   6       13.75       15.86      2.93 o
  12   2   6        1.33       -0.36      3.79 o
 -15   3   6       14.15       18.36      4.04 o
 -14   3   6        1.08        0.09      3.20 o
 -13   3   6        1.89        5.00      2.61 o
 -12   3   6       24.47       26.94      2.42 o
 -11   3   6      156.57      133.96      3.44 o
 -10   3   6      100.49       96.15      2.34 o
  -9   3   6      176.91      157.17      2.62 o
  -8   3   6      558.45      529.95      4.38 o
  -7   3   6       38.29       42.97      0.93 o
  -6   3   6      658.06      739.98     13.60 o
  -5   3   6      219.85      234.15      1.76 o
  -4   3   6     1172.82     1427.50      4.25 o
  -3   3   6      232.75      240.08      1.39 o
  -2   3   6      445.36      457.70      2.46 o
  -1   3   6       54.96       57.09      0.92 o
   0   3   6      135.80      138.92      1.35 o
   1   3   6      126.30      129.41      1.44 o
   2   3   6      384.09      350.31      6.18 o
   3   3   6      300.80      319.70      3.44 o
   4   3   6       74.99      100.25      1.64 o
   5   3   6       17.64       21.83      1.19 o
   6   3   6       18.84       27.26      1.40 o
   7   3   6      204.28      201.15      2.59 o
   8   3   6       80.74       77.22      2.19 o
   9   3   6        9.12       10.44      2.44 o
  10   3   6       11.47        8.84      3.02 o
  11   3   6       13.04       11.99      2.85 o
  12   3   6        5.04        2.58      3.58 o
 -15   4   6        6.68        4.98      4.25 o
 -14   4   6      155.37      156.80      4.90 o
 -13   4   6        3.45        4.78      2.64 o
 -12   4   6        0.62        0.62      1.93 o
 -11   4   6        9.51        9.50      2.04 o
 -10   4   6       51.23       52.17      2.59 o
  -9   4   6       45.90       39.75      1.40 o
  -8   4   6        2.44        2.95      1.06 o
  -7   4   6      314.11      327.16      3.80 o
  -6   4   6        6.02        5.53      0.80 o
  -5   4   6       46.84       61.15      2.01 o
  -4   4   6       85.92       90.06      1.14 o
  -3   4   6     1086.90     1166.44      7.23 o
  -2   4   6      616.75      624.06      2.35 o
  -1   4   6      531.41      563.34      2.66 o
   0   4   6      169.12      192.07      1.83 o
   1   4   6       54.59       47.34      0.85 o
   2   4   6      437.13      475.79      2.90 o
   3   4   6        0.47        1.70      1.04 o
   4   4   6       22.60       21.56      1.03 o
   5   4   6      170.73      175.83      2.27 o
   6   4   6        5.45        5.19      0.88 o
   7   4   6       39.52       47.56      1.73 o
   8   4   6       48.57       50.60      2.15 o
   9   4   6        0.12        2.83      2.87 o
  10   4   6       31.60       35.03      3.34 o
  11   4   6        2.47        1.47      3.44 o
 -14   5   6        0.40        0.96      3.30 o
 -13   5   6       12.24       13.95      2.70 o
 -12   5   6        3.03        3.50      1.94 o
 -11   5   6      176.80      168.43      3.28 o
 -10   5   6      123.04      111.74      2.83 o
  -9   5   6       84.08       75.07      1.74 o
  -8   5   6     1765.46     1661.50     11.18 o
  -7   5   6      221.22      187.68      2.65 o
  -6   5   6       14.41       13.58      0.83 o
  -5   5   6      118.70      121.06      1.24 o
  -4   5   6       41.23       36.21      1.45 o
  -3   5   6     1432.06     1375.82      4.59 o
  -2   5   6       30.01       29.47      0.82 o
  -1   5   6      483.79      431.12      2.10 o
   0   5   6      135.84      132.47      1.51 o
   1   5   6        6.22        7.91      0.61 o
   2   5   6      109.03      104.77      1.41 o
   3   5   6       80.11       85.69      1.40 o
   4   5   6       87.01       93.94      1.56 o
   5   5   6        5.92        8.89      1.44 o
   6   5   6       34.74       35.62      1.72 o
   7   5   6       36.35       34.02      1.88 o
   8   5   6      348.30      348.27      5.23 o
   9   5   6        0.85        1.12      2.50 o
  10   5   6       14.62       16.34      3.09 o
  11   5   6        3.69        1.80      3.44 o
 -14   6   6        2.65       10.41      4.25 o
 -13   6   6        6.36        4.05      2.53 o
 -12   6   6        9.16        7.08      2.30 o
 -11   6   6       20.33       20.28      2.11 o
 -10   6   6      173.97      146.66      2.90 o
  -9   6   6     1011.04      935.37      7.80 o
  -8   6   6      383.31      367.94      2.50 o
  -7   6   6     1604.71     1548.98      9.55 o
  -6   6   6        1.15        1.39      0.79 o
  -5   6   6        6.65        8.77      0.66 o
  -4   6   6      112.32      108.28      2.25 o
  -3   6   6       24.55       35.18      0.79 o
  -2   6   6      978.62      995.53      5.48 o
  -1   6   6      187.77      211.39      4.48 o
   0   6   6       52.80       68.22      1.18 o
   1   6   6      223.41      247.96      2.93 o
   2   6   6      365.99      380.48      2.33 o
   3   6   6       78.02       77.84      1.37 o
   4   6   6       34.76       29.78      1.38 o
   5   6   6       34.20       32.17      1.46 o
   6   6   6       20.89       19.59      1.59 o
   7   6   6      190.07      197.35      3.02 o
   8   6   6       10.61       10.57      2.70 o
   9   6   6       95.59       95.22      3.38 o
  10   6   6        2.44        2.47      3.18 o
  11   6   6        0.93        1.24      4.76 o
 -14   7   6        1.85        3.47      7.01 o
 -13   7   6       59.00       69.96      3.61 o
 -12   7   6       24.55       22.08      2.49 o
 -11   7   6       15.52       13.35      2.23 o
 -10   7   6       12.13        8.90      1.93 o
  -9   7   6       33.05       30.23      1.79 o
  -8   7   6      513.72      479.19      3.67 o
  -7   7   6        0.04        1.01      0.98 o
  -6   7   6      177.48      173.98      1.82 o
  -5   7   6      527.23      529.06      2.69 o
  -4   7   6       62.77       57.61      0.88 o
  -3   7   6       69.57       83.43      1.09 o
  -2   7   6     1607.14     1650.97      5.09 o
  -1   7   6       34.34       33.40      0.92 o
   0   7   6       14.71       15.13      0.89 o
   1   7   6       10.09       11.10      0.89 o
   2   7   6      146.79      123.52      1.65 o
   3   7   6      204.34      222.80      2.27 o
   4   7   6       15.04        9.98      1.01 o
   5   7   6        9.84       10.21      1.19 o
   6   7   6       16.10       18.43      1.50 o
   7   7   6       17.73       18.47      2.41 o
   8   7   6       42.91       42.08      2.80 o
   9   7   6       25.02       25.91      3.10 o
  10   7   6        4.15        5.93      3.27 o
  11   7   6        5.32        7.26      5.83 o
 -13   8   6       13.89       24.31      3.79 o
 -12   8   6      402.16      465.24      8.21 o
 -11   8   6       23.35       21.86      2.43 o
 -10   8   6        2.60        3.84      1.86 o
  -9   8   6       13.26       10.30      1.88 o
  -8   8   6       76.00       79.09      2.09 o
  -7   8   6      104.27      105.70      1.92 o
  -6   8   6       19.56       17.54      0.97 o
  -5   8   6        1.04        0.57      0.65 o
  -4   8   6       53.02       55.77      1.23 o
  -3   8   6       45.17       41.01      1.14 o
  -2   8   6       26.65       27.71      0.86 o
  -1   8   6       28.42       25.36      0.94 o
   0   8   6       45.11       46.07      1.15 o
   1   8   6      101.61       97.25      1.48 o
   2   8   6       78.18       78.52      1.53 o
   3   8   6       30.83       32.33      1.32 o
   4   8   6      203.84      203.99      2.67 o
   5   8   6       26.36       22.84      1.11 o
   6   8   6       27.93       27.96      2.25 o
   7   8   6        3.84        2.88      2.29 o
   8   8   6       10.53       10.70      2.85 o
   9   8   6       29.86       38.85      3.66 o
  10   8   6        1.11        1.95      4.60 o
 -13   9   6        0.83       -3.49      6.07 o
 -12   9   6       20.53       23.39      3.98 o
 -11   9   6        0.57        0.32      2.66 o
 -10   9   6       12.99       15.55      2.25 o
  -9   9   6       35.17       34.63      2.44 o
  -8   9   6      126.72      107.83      2.49 o
  -7   9   6     1416.05     1467.14     11.94 o
  -6   9   6      249.63      216.90      2.47 o
  -5   9   6       95.29       96.68      1.69 o
  -4   9   6       83.15       75.39      1.49 o
  -3   9   6      415.18      396.44      2.62 o
  -2   9   6      249.38      241.08      2.06 o
  -1   9   6      634.50      585.22      7.67 o
   0   9   6       11.45       13.73      1.10 o
   1   9   6      299.95      294.31      2.60 o
   2   9   6      159.97      168.12      2.38 o
   3   9   6       64.28       50.81      1.66 o
   4   9   6      103.66       94.51      1.96 o
   5   9   6        2.37        3.14      1.57 o
   6   9   6       11.11       11.11      2.04 o
   7   9   6       97.45       99.83      3.07 o
   8   9   6       35.65       33.58      2.87 o
   9   9   6       51.27       49.39      4.23 o
  10   9   6       13.42       19.91      7.17 o
 -12  10   6        1.91        6.53      4.69 o
 -11  10   6        2.16        2.08      3.74 o
 -10  10   6        8.71       10.37      2.60 o
  -9  10   6        5.25        9.76      2.20 o
  -8  10   6      345.61      351.46      4.16 o
  -7  10   6      187.62      156.41      2.51 o
  -6  10   6       26.29       24.46      1.55 o
  -5  10   6       61.89       55.52      1.71 o
  -4  10   6       38.83       33.97      1.65 o
  -3  10   6        9.32       10.06      1.15 o
  -2  10   6      738.65      716.42      4.12 o
  -1  10   6      177.49      158.67      3.09 o
   0  10   6       69.72       70.20      1.48 o
   1  10   6      120.00      119.88      1.97 o
   2  10   6       92.61       88.59      2.03 o
   3  10   6       16.09       16.50      1.45 o
   4  10   6       76.13       69.19      1.96 o
   5  10   6       26.96       28.78      2.27 o
   6  10   6       16.18       19.05      2.18 o
   7  10   6        9.13       13.00      2.55 o
   8  10   6       29.33       35.76      2.87 o
   9  10   6       11.98       -0.68     10.30 o
 -11  11   6        8.09        4.82      3.83 o
 -10  11   6       25.14       25.67      3.02 o
  -9  11   6        6.99       10.06      2.33 o
  -8  11   6       50.40       54.32      2.76 o
  -7  11   6       21.28       18.50      2.01 o
  -6  11   6       66.49       55.39      2.37 o
  -5  11   6       21.14       19.65      1.78 o
  -4  11   6      558.93      507.09      3.97 o
  -3  11   6        5.83        5.03      1.32 o
  -2  11   6       23.46       22.45      1.12 o
  -1  11   6       68.09       65.69      1.51 o
   0  11   6       12.50        9.04      1.12 o
   1  11   6       85.09       85.12      1.99 o
   2  11   6       33.57       34.51      1.84 o
   3  11   6       20.57       22.07      1.88 o
   4  11   6      170.15      165.23      3.41 o
   5  11   6        3.66        3.58      2.27 o
   6  11   6        1.38        1.19      2.29 o
   7  11   6        0.47        3.00      2.51 o
   8  11   6        2.08        4.59      9.41 o
 -11  12   6       21.21       16.36      7.23 o
 -10  12   6       15.34       16.74      3.49 o
  -9  12   6        1.94        1.82      2.44 o
  -8  12   6        5.44        9.56      2.39 o
  -7  12   6       34.75       27.36      2.64 o
  -6  12   6       67.82       59.02      2.52 o
  -5  12   6       32.22       31.13      2.45 o
  -4  12   6       73.34       71.29      2.76 o
  -3  12   6       14.09       18.76      1.57 o
  -2  12   6      138.94      134.57      2.09 o
  -1  12   6       40.87       39.54      1.38 o
   0  12   6      110.05      105.55      2.29 o
   1  12   6       41.57       35.08      1.90 o
   2  12   6      106.69      115.56      2.88 o
   3  12   6      152.01      162.02      3.75 o
   4  12   6        0.37        0.45      2.49 o
   5  12   6       54.77       50.29      3.07 o
   6  12   6        8.78        8.52      2.71 o
   7  12   6       50.23       54.89      8.88 o
 -10  13   6        4.46       19.02      5.59 o
  -9  13   6       24.72       27.84      3.67 o
  -8  13   6       19.62       26.81      3.11 o
  -7  13   6       87.09       88.42      3.70 o
  -6  13   6        1.42        1.47      2.31 o
  -5  13   6       42.81       45.14      2.80 o
  -4  13   6       28.97       29.52      2.40 o
  -3  13   6        7.20        9.58      2.03 o
  -2  13   6       38.76       44.67      2.45 o
  -1  13   6      128.51      139.08      2.77 o
   0  13   6       10.54       11.51      2.16 o
   1  13   6       24.02       24.89      2.32 o
   2  13   6      137.71      152.23      3.96 o
   3  13   6       13.44       14.74      2.81 o
   4  13   6        0.98        0.11      2.77 o
   5  13   6        3.28        2.41      2.97 o
   6  13   6       13.97       16.96      6.51 o
  -8  14   6        0.35       -0.51      3.75 o
  -7  14   6        1.49        4.18      3.10 o
  -6  14   6        5.57        9.95      3.15 o
  -5  14   6        2.26        2.18      2.78 o
  -4  14   6        2.99        1.90      2.67 o
  -3  14   6       20.34       22.84      2.55 o
  -2  14   6       20.17       18.08      2.35 o
  -1  14   6       48.01       44.64      2.51 o
   0  14   6        2.71        3.87      2.50 o
   1  14   6        4.49        9.41      2.81 o
   2  14   6       26.89       26.11      2.96 o
   3  14   6        9.25        6.65      2.80 o
   4  14   6       22.12       31.98      3.32 o
   5  14   6        1.37        4.58      5.07 o
  -7  15   6       18.58       14.97      4.94 o
  -6  15   6        1.49        4.40      4.01 o
  -5  15   6        1.54        2.72      3.72 o
  -4  15   6        3.17        2.57      3.08 o
  -3  15   6        5.84        5.42      3.04 o
  -2  15   6       11.66       14.40      2.84 o
  -1  15   6        1.19        1.02      2.76 o
   0  15   6        1.04        2.11      2.77 o
   1  15   6        4.89        6.23      2.85 o
   2  15   6       40.72       42.40      3.84 o
   3  15   6        2.94        1.42      4.24 o
  -4  16   6       35.79       38.64      5.19 o
  -3  16   6        3.65        5.20      4.00 o
  -2  16   6       19.52       16.23      4.78 o
  -1  16   6        7.23        8.26      3.83 o
   0  16   6        3.52        8.69      3.90 o
   1  16   6        3.22        0.88      5.56 o
 -15   1   7       48.47       57.12      5.24 o
 -14   1   7        1.40        2.61      2.92 o
 -13   1   7       15.47       13.61      2.95 o
 -12   1   7        5.78        4.66      2.09 o
 -11   1   7      216.03      181.51      4.57 o
 -10   1   7      170.24      146.52      2.48 o
  -9   1   7      370.02      362.92      3.33 o
  -8   1   7       53.11       56.34      1.34 o
  -7   1   7      165.17      171.93      1.74 o
  -6   1   7     1409.64     1511.26      5.56 o
  -5   1   7      508.38      476.28      2.73 o
  -4   1   7      318.91      329.44      3.59 o
  -3   1   7      148.40      155.26      1.17 o
  -2   1   7       63.04       52.40      0.84 o
  -1   1   7      237.64      282.49      1.84 o
   0   1   7      238.97      234.87      1.67 o
   1   1   7      182.48      207.58      2.02 o
   2   1   7      169.22      174.14      2.13 o
   3   1   7      319.42      317.96      2.55 o
   4   1   7       11.99       11.63      1.13 o
   5   1   7      128.24      124.07      2.02 o
   6   1   7       79.58       74.22      2.16 o
   7   1   7       15.24       15.23      1.96 o
   8   1   7       82.90       89.06      3.20 o
   9   1   7       22.67       20.83      2.64 o
  10   1   7       63.94       62.31      3.86 o
  11   1   7        1.14        0.17      3.54 o
 -15   2   7        8.44        7.19      4.72 o
 -14   2   7       29.89       32.73      3.31 o
 -13   2   7       66.38       65.63      3.51 o
 -12   2   7      541.79      480.87      5.58 o
 -11   2   7       22.50       35.03      2.19 o
 -10   2   7       70.75       67.30      1.90 o
  -9   2   7      116.12      121.90      2.02 o
  -8   2   7        5.10        4.46      0.78 o
  -7   2   7       63.59       57.20      1.10 o
  -6   2   7        7.50        8.10      0.86 o
  -5   2   7      167.49      176.90      6.76 o
  -4   2   7        3.45        3.32      0.64 o
  -3   2   7       70.38       82.35      1.02 o
  -2   2   7      115.25      113.07      1.25 o
  -1   2   7     6712.47     7128.89     26.86 o
   0   2   7     1378.08     1405.78      4.04 o
   1   2   7     1369.87     1452.95      5.02 o
   2   2   7      802.37      828.41      9.07 o
   3   2   7        7.09        8.72      1.00 o
   4   2   7       10.82       13.64      1.02 o
   5   2   7        2.99        2.68      1.21 o
   6   2   7        2.48        3.49      1.46 o
   7   2   7       12.81        9.36      1.81 o
   8   2   7       43.56       46.73      2.69 o
   9   2   7       46.10       53.02      3.03 o
  10   2   7       10.54       12.52      2.97 o
  11   2   7        0.57        0.05      3.22 o
 -15   3   7       16.39       15.41      4.94 o
 -14   3   7        1.79        3.14      3.10 o
 -13   3   7        0.31        0.71      2.60 o
 -12   3   7        3.87        1.51      2.03 o
 -11   3   7      216.63      177.67      3.52 o
 -10   3   7      288.00      257.90      3.87 o
  -9   3   7      201.20      182.84      2.28 o
  -8   3   7      131.37      149.30      2.31 o
  -7   3   7      187.85      176.22      2.08 o
  -6   3   7     1858.65     1916.32      6.86 o
  -5   3   7      526.50      497.23      2.72 o
  -4   3   7      787.41      762.95      4.13 o
  -3   3   7      510.42      486.71      1.97 o
  -2   3   7      141.71      141.20      1.42 o
  -1   3   7      697.94      712.15      4.01 o
   0   3   7      145.33      157.95      1.43 o
   1   3   7      121.87      122.84      1.72 o
   2   3   7      333.23      315.54      2.42 o
   3   3   7      255.54      255.82      3.72 o
   4   3   7      125.87      111.01      1.64 o
   5   3   7       42.06       39.59      1.27 o
   6   3   7      171.70      168.16      2.31 o
   7   3   7       19.63       17.79      1.42 o
   8   3   7        2.37        4.50      2.19 o
   9   3   7       29.92       30.12      3.27 o
  10   3   7       16.53       16.12      3.60 o
  11   3   7       19.71       22.81      3.84 o
 -15   4   7       33.14       51.16      5.61 o
 -14   4   7        7.62       12.11      3.35 o
 -13   4   7        6.69        7.98      2.53 o
 -12   4   7        3.21        3.32      1.95 o
 -11   4   7       10.18        8.48      2.27 o
 -10   4   7      357.64      321.58      8.48 o
  -9   4   7       31.98       37.55      1.58 o
  -8   4   7        2.31        2.20      0.92 o
  -7   4   7       66.58       72.25      1.33 o
  -6   4   7       51.59       67.26      1.13 o
  -5   4   7        7.34        5.60      0.81 o
  -4   4   7      175.49      180.09      1.51 o
  -3   4   7       62.88       52.53      0.89 o
  -2   4   7     1970.06     2126.36      4.83 o
  -1   4   7     1635.89     1808.64      9.86 o
   0   4   7     2363.36     2563.03      8.64 o
   1   4   7       84.04       82.99      1.24 o
   2   4   7      710.65      721.54      4.81 o
   3   4   7       67.10       61.67      1.42 o
   4   4   7        8.03        4.49      1.18 o
   5   4   7        8.87        6.45      1.48 o
   6   4   7        7.28        6.75      1.63 o
   7   4   7       54.16       61.05      2.28 o
   8   4   7        3.15        3.25      2.89 o
   9   4   7       50.07       56.35      3.75 o
  10   4   7        0.07        4.02      3.53 o
  11   4   7        0.96       -1.71      3.81 o
 -14   5   7        5.23        3.48      3.21 o
 -13   5   7       11.68       16.50      2.74 o
 -12   5   7        2.41        1.39      1.92 o
 -11   5   7       54.24       59.90      2.71 o
 -10   5   7      808.05      808.64      5.91 o
  -9   5   7       37.57       38.43      1.57 o
  -8   5   7      956.83      874.33      4.96 o
  -7   5   7      258.42      221.82      2.03 o
  -6   5   7      367.59      347.75      3.74 o
  -5   5   7      165.28      183.03      1.58 o
  -4   5   7       17.89       19.18      0.71 o
  -3   5   7      284.37      327.71      4.81 o
  -2   5   7      153.51      167.32      4.83 o
  -1   5   7      499.08      470.40      9.53 o
   0   5   7      157.73      136.16      2.13 o
   1   5   7       74.68       57.22      1.40 o
   2   5   7       65.38       64.28      1.56 o
   3   5   7       99.75      111.90      1.83 o
   4   5   7        9.37       14.54      1.21 o
   5   5   7       34.75       32.19      1.71 o
   6   5   7       42.53       49.39      1.95 o
   7   5   7       19.68       22.14      2.36 o
   8   5   7       95.22       91.52      3.58 o
   9   5   7        9.35       12.09      3.20 o
  10   5   7        2.60        3.41      3.40 o
  11   5   7        7.65        4.35      4.22 o
 -14   6   7       13.63       24.74      4.79 o
 -13   6   7       26.42       27.14      2.96 o
 -12   6   7       82.57       66.33      3.27 o
 -11   6   7      113.96       97.94      2.81 o
 -10   6   7      285.21      275.39      4.46 o
  -9   6   7      431.54      465.24      5.75 o
  -8   6   7      314.68      296.77      2.45 o
  -7   6   7      632.19      567.54      3.86 o
  -6   6   7       16.70       20.70      1.11 o
  -5   6   7      114.18      104.47      1.25 o
  -4   6   7       24.93       24.76      0.81 o
  -3   6   7      365.91      426.58      2.02 o
  -2   6   7      132.06      147.16      1.42 o
  -1   6   7      290.83      267.93      2.19 o
   0   6   7      289.11      292.68      1.99 o
   1   6   7      195.64      177.42      2.48 o
   2   6   7      215.50      217.91      1.99 o
   3   6   7       39.30       34.79      1.25 o
   4   6   7       13.86       15.59      1.33 o
   5   6   7       16.26       17.15      1.55 o
   6   6   7        5.73        6.18      1.59 o
   7   6   7      117.14      119.98      3.90 o
   8   6   7       49.66       62.69      3.57 o
   9   6   7       15.87       14.33      2.97 o
  10   6   7        0.98        1.91      3.31 o
 -14   7   7        3.94        5.66      7.19 o
 -13   7   7       40.99       47.97      4.14 o
 -12   7   7        7.75        9.05      2.86 o
 -11   7   7        0.21        1.90      2.08 o
 -10   7   7       51.02       50.11      2.43 o
  -9   7   7      187.55      165.95      2.48 o
  -8   7   7      415.53      399.19      3.78 o
  -7   7   7        0.20        0.89      1.03 o
  -6   7   7      989.78     1052.05      4.69 o
  -5   7   7      944.26      971.71      3.49 o
  -4   7   7       34.44       29.47      0.90 o
  -3   7   7      259.84      261.95      1.59 o
  -2   7   7      305.27      313.72      2.88 o
  -1   7   7       39.50       40.03      1.01 o
   0   7   7        6.55        6.84      0.95 o
   1   7   7      197.20      187.12      4.56 o
   2   7   7      249.84      225.27      2.11 o
   3   7   7       45.08       37.66      1.45 o
   4   7   7        2.83        4.28      0.96 o
   5   7   7      103.97      107.72      2.04 o
   6   7   7       11.53       11.60      2.16 o
   7   7   7       17.63       18.99      2.75 o
   8   7   7       14.78       14.17      2.95 o
   9   7   7       63.12       66.28      3.59 o
  10   7   7       26.52       25.96      4.08 o
 -13   8   7        2.68        3.77      3.79 o
 -12   8   7       70.49       83.41      4.88 o
 -11   8   7       11.85       11.27      3.02 o
 -10   8   7        3.28        4.43      1.84 o
  -9   8   7        5.31        4.98      1.81 o
  -8   8   7      826.23      810.14      4.98 o
  -7   8   7      696.83      664.61      3.63 o
  -6   8   7       77.90       67.87      1.40 o
  -5   8   7       10.58       10.76      0.83 o
  -4   8   7      341.74      356.34      2.81 o
  -3   8   7       77.27       87.88      1.12 o
  -2   8   7      402.77      400.06      2.76 o
  -1   8   7      110.64      112.96      1.52 o
   0   8   7      609.56      658.27      3.41 o
   1   8   7      171.82      154.80      2.60 o
   2   8   7      203.75      185.00      2.18 o
   3   8   7       34.44       30.82      1.45 o
   4   8   7      101.45       98.75      2.16 o
   5   8   7       52.30       55.57      2.19 o
   6   8   7       61.93       61.31      2.61 o
   7   8   7       24.69       30.09      2.68 o
   8   8   7       19.00       20.77      3.07 o
   9   8   7      101.26      101.98      4.41 o
  10   8   7        0.41       -6.97      6.97 o
 -13   9   7        0.92        0.67      6.44 o
 -12   9   7       31.95       37.32      4.42 o
 -11   9   7       11.53       12.09      3.71 o
 -10   9   7        3.53        2.32      2.15 o
  -9   9   7       42.75       49.03      2.57 o
  -8   9   7       47.58       43.74      1.72 o
  -7   9   7      283.59      255.57      3.33 o
  -6   9   7      275.26      251.71      2.65 o
  -5   9   7       73.04       84.44      1.96 o
  -4   9   7      175.14      169.30      2.17 o
  -3   9   7        2.88        5.37      1.10 o
  -2   9   7      406.97      391.45      3.40 o
  -1   9   7      568.85      579.23      3.24 o
   0   9   7       80.76       73.96      1.58 o
   1   9   7      503.08      493.14      4.54 o
   2   9   7      139.37      150.22      2.42 o
   3   9   7       45.52       48.41      1.73 o
   4   9   7       59.98       49.29      1.96 o
   5   9   7        0.31       -0.11      2.03 o
   6   9   7        8.01        8.49      2.11 o
   7   9   7        6.67        6.68      2.42 o
   8   9   7        2.94        4.20      2.88 o
   9   9   7       35.94       43.34      5.83 o
 -12  10   7       36.97       44.81      6.16 o
 -11  10   7       32.36       30.60      4.14 o
 -10  10   7        5.78        3.36      3.41 o
  -9  10   7       49.86       51.78      2.60 o
  -8  10   7       59.12       66.29      2.52 o
  -7  10   7       76.30       71.66      2.14 o
  -6  10   7       12.42       11.77      1.50 o
  -5  10   7      211.90      197.83      2.55 o
  -4  10   7       31.43       26.66      1.42 o
  -3  10   7      102.93      110.49      1.86 o
  -2  10   7       14.15       17.48      1.21 o
  -1  10   7       71.22       65.29      1.68 o
   0  10   7      113.33      120.79      1.94 o
   1  10   7       86.82       75.74      1.76 o
   2  10   7      163.61      161.69      2.80 o
   3  10   7       10.36        8.53      1.81 o
   4  10   7       52.50       49.04      2.36 o
   5  10   7      114.75      116.23      3.36 o
   6  10   7        1.78        4.87      2.35 o
   7  10   7       15.28       15.78      2.70 o
   8  10   7       14.05       15.77      3.72 o
 -11  11   7        8.73        9.69      4.43 o
 -10  11   7       27.09       26.40      3.77 o
  -9  11   7       43.79       50.41      2.94 o
  -8  11   7       29.80       36.91      2.74 o
  -7  11   7       29.94       30.96      2.24 o
  -6  11   7      136.73      133.39      3.11 o
  -5  11   7      259.65      264.52      3.88 o
  -4  11   7       55.64       46.73      1.81 o
  -3  11   7        7.87        6.39      1.16 o
  -2  11   7       12.58       11.19      1.06 o
  -1  11   7       48.80       53.64      1.96 o
   0  11   7        0.54        1.15      1.44 o
   1  11   7        7.16        8.17      1.42 o
   2  11   7       42.58       39.95      2.16 o
   3  11   7       18.90       15.50      2.52 o
   4  11   7       60.47       60.83      3.06 o
   5  11   7       11.18        9.26      2.50 o
   6  11   7       28.41       25.27      2.61 o
   7  11   7       11.82       11.11      2.97 o
   8  11   7       15.75       21.37     10.03 o
 -11  12   7        9.43       13.29      9.95 o
 -10  12   7        4.95        8.45      3.72 o
  -9  12   7       23.99       24.94      3.54 o
  -8  12   7       45.57       46.34      3.29 o
  -7  12   7      157.54      153.19      4.15 o
  -6  12   7        6.28        7.45      2.22 o
  -5  12   7       80.27       69.70      2.75 o
  -4  12   7       55.41       48.61      2.39 o
  -3  12   7      141.90      130.80      2.72 o
  -2  12   7      120.02      117.35      2.48 o
  -1  12   7        8.11        8.28      1.61 o
   0  12   7      212.83      213.13      3.30 o
   1  12   7       65.36       62.82      2.48 o
   2  12   7       12.86       17.13      2.40 o
   3  12   7       39.02       34.09      2.81 o
   4  12   7       10.28       12.34      2.65 o
   5  12   7        7.95        6.34      2.62 o
   6  12   7       47.71       48.58      3.28 o
   7  12   7        4.65        6.11      6.35 o
  -9  13   7        2.53        7.15      3.36 o
  -8  13   7        5.96        4.63      3.17 o
  -7  13   7        4.68        9.98      3.16 o
  -6  13   7        3.05        6.91      2.61 o
  -5  13   7       90.01       95.98      3.67 o
  -4  13   7       40.02       41.21      2.67 o
  -3  13   7      271.92      262.05      4.07 o
  -2  13   7       40.08       41.28      2.31 o
  -1  13   7       31.79       30.06      2.24 o
   0  13   7        0.35       -0.65      2.19 o
   1  13   7       30.82       35.28      2.72 o
   2  13   7       14.23       10.50      2.75 o
   3  13   7       28.44       29.43      3.07 o
   4  13   7        5.02        7.69      3.03 o
   5  13   7       18.33       19.00      4.81 o
   6  13   7        3.92        6.41      8.97 o
  -8  14   7        7.43        7.09      3.97 o
  -7  14   7        1.59        2.34      3.60 o
  -6  14   7       12.80       13.82      3.24 o
  -5  14   7       33.33       35.55      3.10 o
  -4  14   7        6.44       10.57      2.82 o
  -3  14   7       13.67       17.10      2.41 o
  -2  14   7       37.98       39.67      2.74 o
  -1  14   7       36.88       38.82      2.41 o
   0  14   7       94.91      109.29      3.45 o
   1  14   7       23.23       18.49      2.97 o
   2  14   7        0.55        3.27      2.87 o
   3  14   7       28.08       25.57      3.16 o
   4  14   7       40.65       42.25      4.92 o
  -6  15   7       44.62       53.83      4.77 o
  -5  15   7        3.83        7.84      3.97 o
  -4  15   7        9.24       11.91      3.49 o
  -3  15   7       25.74       20.93      3.37 o
  -2  15   7       27.26       27.21      3.09 o
  -1  15   7        0.25        0.73      2.85 o
   0  15   7       25.22       22.50      2.78 o
   1  15   7        8.38        6.27      3.62 o
   2  15   7       29.66       34.08      4.73 o
  -2  16   7       17.39       20.03      4.93 o
  -1  16   7       21.31       20.65      4.83 o
 -15   0   8       59.11       80.55      7.11 o
 -14   0   8        7.45        6.01      4.22 o
 -13   0   8        1.90        4.59      4.09 o
 -12   0   8      258.49      246.35      8.71 o
 -11   0   8     1188.97     1137.27     11.63 o
 -10   0   8      627.63      593.35      6.38 o
  -9   0   8      117.19      113.93      2.85 o
  -8   0   8      704.84      690.80      6.31 o
  -7   0   8      353.52      409.13      7.63 o
  -6   0   8      725.49      722.12     12.36 o
  -5   0   8     1248.89     1271.66      6.51 o
  -4   0   8      139.90      132.11      1.49 o
  -3   0   8       72.24       80.38      1.45 o
  -2   0   8        2.26        0.92      0.86 o
  -1   0   8     1006.70      877.83      4.65 o
   0   0   8    14308.67    15063.73     65.99 o
   1   0   8     4882.72     4710.97     35.57 o
   2   0   8      169.49      159.53      9.59 o
   3   0   8      696.85      759.49      8.13 o
   4   0   8        3.34        2.26      1.82 o
   5   0   8      218.28      232.95      4.26 o
   6   0   8       30.21       25.30      3.19 o
   7   0   8       13.99       10.16      2.77 o
   8   0   8      341.54      365.55     13.27 o
   9   0   8       90.03       83.85      4.89 o
  10   0   8       64.46       67.10      5.45 o
  11   0   8       15.97       14.58      8.73 o
 -15   1   8       40.64       51.25      4.59 o
 -14   1   8        7.91        7.82      3.09 o
 -13   1   8       12.01       10.06      3.00 o
 -12   1   8        6.78        6.60      2.63 o
 -11   1   8       71.25       67.28      2.13 o
 -10   1   8       56.83       53.44      1.95 o
  -9   1   8      829.73      775.24      5.27 o
  -8   1   8       53.92       54.29      1.23 o
  -7   1   8       12.26       15.97      0.80 o
  -6   1   8      662.65      609.46      4.62 o
  -5   1   8      361.33      396.49      2.73 o
  -4   1   8      368.85      320.38      1.90 o
  -3   1   8      152.45      159.55      1.35 o
  -2   1   8       69.29       65.10      1.07 o
  -1   1   8      281.31      272.03      1.87 o
   0   1   8       70.59       80.45      1.90 o
   1   1   8      621.88      631.29      3.61 o
   2   1   8       82.34       79.13      1.70 o
   3   1   8      117.37      122.33      1.92 o
   4   1   8        1.19        1.10      1.21 o
   5   1   8       95.97       83.51      2.08 o
   6   1   8      110.47       99.94      2.71 o
   7   1   8       57.05       57.83      2.78 o
   8   1   8      142.18      142.54      3.71 o
   9   1   8       85.88       94.32      3.58 o
  10   1   8       32.87       38.47      4.06 o
  11   1   8        7.00        8.07      5.19 o
 -15   2   8        5.10        6.12      5.25 o
 -14   2   8       76.00      107.26      4.31 o
 -13   2   8        0.90        2.05      2.78 o
 -12   2   8        6.20        9.37      2.66 o
 -11   2   8       90.56       87.51      2.26 o
 -10   2   8      223.80      236.68      2.49 o
  -9   2   8      201.56      201.53      2.79 o
  -8   2   8       44.33       33.35      0.94 o
  -7   2   8       80.98       82.48      1.47 o
  -6   2   8       47.43       48.00      1.23 o
  -5   2   8      446.54      500.03      2.66 o
  -4   2   8      657.95      717.18      6.26 o
  -3   2   8       32.48       26.86      0.94 o
  -2   2   8      391.76      449.55      2.26 o
  -1   2   8     2866.38     3072.49      9.43 o
   0   2   8     5565.55     6039.39     19.37 o
   1   2   8      419.34      440.89      2.91 o
   2   2   8      229.61      264.70      4.70 o
   3   2   8      293.43      320.36      2.62 o
   4   2   8      110.24       97.27      1.97 o
   5   2   8        2.97        2.09      1.38 o
   6   2   8      282.76      272.59      3.43 o
   7   2   8       19.38       21.36      2.51 o
   8   2   8        8.66       11.76      2.58 o
   9   2   8        1.47        2.75      3.14 o
  10   2   8        1.52        1.26      3.59 o
  11   2   8        1.48        1.24      5.15 o
 -15   3   8        5.79       12.51      4.97 o
 -14   3   8        0.63        3.60      3.32 o
 -13   3   8        1.55        1.11      2.57 o
 -12   3   8        7.27        8.60      2.17 o
 -11   3   8      304.78      230.49      7.33 o
 -10   3   8      365.38      340.11      3.09 o
  -9   3   8        3.14        4.32      0.72 o
  -8   3   8      461.19      406.42      6.45 o
  -7   3   8      528.25      551.74      3.35 o
  -6   3   8      388.80      414.08      2.55 o
  -5   3   8      211.51      199.07      6.25 o
  -4   3   8     1421.86     1388.45      8.98 o
  -3   3   8      437.68      418.02      2.43 o
  -2   3   8       72.69       85.45      1.20 o
  -1   3   8      677.57      648.94      8.37 o
   0   3   8      238.15      246.18      2.59 o
   1   3   8      111.08      116.92      1.65 o
   2   3   8       42.43       50.65      1.50 o
   3   3   8       16.41       17.76      1.06 o
   4   3   8      188.68      184.52      2.31 o
   5   3   8      121.68      116.67      2.24 o
   6   3   8      125.30      114.82      3.30 o
   7   3   8       25.81       26.84      2.10 o
   8   3   8       49.04       51.16      3.24 o
   9   3   8       31.17       32.84      3.97 o
  10   3   8        8.55        6.15      3.62 o
  11   3   8       12.35       14.50      5.29 o
 -15   4   8        1.56        5.15      4.84 o
 -14   4   8        1.23        0.34      3.18 o
 -13   4   8        5.59        6.49      2.30 o
 -12   4   8        2.46        0.89      2.49 o
 -11   4   8        3.77        3.69      0.98 o
 -10   4   8       25.70       20.34      1.68 o
  -9   4   8     1410.23     1376.70      7.82 o
  -8   4   8       27.93       27.43      1.16 o
  -7   4   8        4.49        5.87      0.71 o
  -6   4   8      427.21      399.26      2.51 o
  -5   4   8      306.10      327.70      2.39 o
  -4   4   8      137.89      143.65      3.47 o
  -3   4   8        5.20        4.41      0.59 o
  -2   4   8      363.71      376.63      3.26 o
  -1   4   8     1534.95     1552.41      5.21 o
   0   4   8      434.92      471.75      3.12 o
   1   4   8      650.82      675.97      4.12 o
   2   4   8       93.96       83.33      2.99 o
   3   4   8       59.94       63.77      1.63 o
   4   4   8       17.27       18.86      1.70 o
   5   4   8       37.11       36.06      1.88 o
   6   4   8       14.48       12.31      1.75 o
   7   4   8      198.54      217.00      4.05 o
   8   4   8       16.22       20.19      3.12 o
   9   4   8       40.62       39.39      4.12 o
  10   4   8       26.79       30.08      4.19 o
 -14   5   8       21.90       14.34      3.36 o
 -13   5   8       28.24       28.00      2.86 o
 -12   5   8        1.59       -0.27      2.55 o
 -11   5   8        7.21       12.91      1.99 o
 -10   5   8      328.99      296.13      3.43 o
  -9   5   8       24.77       22.99      1.22 o
  -8   5   8      749.60      693.53      6.13 o
  -7   5   8       10.74       14.82      1.15 o
  -6   5   8      312.16      288.06      2.35 o
  -5   5   8      117.09      121.29      1.44 o
  -4   5   8       66.47       61.38      1.01 o
  -3   5   8      507.42      524.36      3.86 o
  -2   5   8       95.06       97.85      1.65 o
  -1   5   8      100.15       97.30      1.37 o
   0   5   8       61.96       63.51      1.38 o
   1   5   8       73.04       77.86      1.94 o
   2   5   8       99.89       90.73      3.07 o
   3   5   8      237.12      253.94      3.00 o
   4   5   8       17.26       17.70      1.49 o
   5   5   8       67.25       57.20      2.18 o
   6   5   8       70.92       72.61      2.70 o
   7   5   8        7.33        7.42      2.82 o
   8   5   8        7.66       12.39      3.65 o
   9   5   8        0.08        0.28      3.22 o
  10   5   8       10.97       10.20      3.65 o
 -14   6   8       74.27       79.48      7.37 o
 -13   6   8        1.63        1.36      2.84 o
 -12   6   8        1.57        1.51      2.63 o
 -11   6   8        5.99        4.63      2.58 o
 -10   6   8       13.13       15.25      1.97 o
  -9   6   8       67.56       74.10      1.66 o
  -8   6   8       25.27       20.79      1.20 o
  -7   6   8      618.70      675.60      4.14 o
  -6   6   8       36.84       39.22      1.25 o
  -5   6   8       69.98       66.84      1.20 o
  -4   6   8      216.25      238.01      1.72 o
  -3   6   8       10.64        8.05      0.83 o
  -2   6   8       68.94       74.33      1.28 o
  -1   6   8       24.47       19.54      0.89 o
   0   6   8      212.11      232.76      2.88 o
   1   6   8        3.17        2.70      1.33 o
   2   6   8      317.57      324.46      2.86 o
   3   6   8        1.73        1.91      1.44 o
   4   6   8        7.23        8.74      1.31 o
   5   6   8       15.04       12.92      1.59 o
   6   6   8        2.33        1.77      2.27 o
   7   6   8      107.51      100.97      3.96 o
   8   6   8        4.36        5.72      3.13 o
   9   6   8        1.99        5.99      3.06 o
  10   6   8       11.71       19.88      4.43 o
 -14   7   8        7.11        6.20      7.87 o
 -13   7   8       36.27       43.58      4.02 o
 -12   7   8        1.92        1.99      2.85 o
 -11   7   8        4.27        5.59      2.40 o
 -10   7   8       21.93       20.60      2.02 o
  -9   7   8      180.13      173.81      2.59 o
  -8   7   8      670.18      636.33      5.08 o
  -7   7   8       27.12       23.94      1.35 o
  -6   7   8      188.73      180.33      1.80 o
  -5   7   8      188.47      196.89      1.84 o
  -4   7   8       21.39       18.01      0.96 o
  -3   7   8      273.19      283.79      1.96 o
  -2   7   8       25.37       37.26      1.31 o
  -1   7   8       29.72       29.07      1.08 o
   0   7   8        2.20        4.25      0.91 o
   1   7   8      450.87      415.65      4.85 o
   2   7   8      241.10      257.51      3.67 o
   3   7   8        0.27        1.79      1.40 o
   4   7   8       40.87       40.65      1.61 o
   5   7   8       47.41       49.65      2.13 o
   6   7   8       22.40       26.44      2.91 o
   7   7   8        5.22        8.19      3.01 o
   8   7   8      109.11      115.17      4.12 o
   9   7   8       53.45       52.07      4.02 o
 -13   8   8        1.15        0.95      4.56 o
 -12   8   8      150.74      172.67      4.94 o
 -11   8   8       19.70       20.29      3.22 o
 -10   8   8       22.07       21.37      2.24 o
  -9   8   8       16.08       13.77      1.87 o
  -8   8   8       25.14       28.56      1.62 o
  -7   8   8       30.60       28.55      1.33 o
  -6   8   8        3.50        3.55      0.86 o
  -5   8   8        6.89        8.17      0.93 o
  -4   8   8      233.74      236.23      1.88 o
  -3   8   8       23.52       25.81      1.03 o
  -2   8   8       29.61       25.77      1.28 o
  -1   8   8       63.37       57.77      1.49 o
   0   8   8       24.25       27.72      1.24 o
   1   8   8       94.95       85.84      2.35 o
   2   8   8       37.95       32.91      1.61 o
   3   8   8       60.71       56.89      1.78 o
   4   8   8       17.38       18.53      1.90 o
   5   8   8        2.73        4.43      2.22 o
   6   8   8        9.50       11.97      2.33 o
   7   8   8        9.24       12.30      2.87 o
   8   8   8        9.15        6.90      3.12 o
   9   8   8        3.80        9.51      4.46 o
 -13   9   8        1.93        6.28      6.60 o
 -12   9   8       11.99       22.70      4.18 o
 -11   9   8       15.58       14.71      3.55 o
 -10   9   8        1.92        0.66      2.78 o
  -9   9   8       27.94       32.67      2.40 o
  -8   9   8      124.39      124.52      2.41 o
  -7   9   8      207.34      203.85      2.30 o
  -6   9   8      620.47      563.82     14.45 o
  -5   9   8      370.11      376.29      3.05 o
  -4   9   8      669.35      624.90      9.93 o
  -3   9   8       59.33       63.28      1.11 o
  -2   9   8      182.14      194.82      2.26 o
  -1   9   8       44.37       48.00      1.57 o
   0   9   8       17.69       17.54      1.39 o
   1   9   8      110.17      116.21      2.24 o
   2   9   8       54.36       53.93      1.97 o
   3   9   8      104.06      102.50      2.03 o
   4   9   8       52.22       51.57      2.71 o
   5   9   8        7.25        8.70      2.29 o
   6   9   8       18.29       18.74      2.48 o
   7   9   8       78.73       83.21      3.56 o
   8   9   8       10.48       10.75      3.78 o
 -12  10   8        9.29       10.54      5.35 o
 -11  10   8       12.07        7.15      3.51 o
 -10  10   8        3.77        6.19      3.37 o
  -9  10   8       17.64       24.69      3.01 o
  -8  10   8       28.92       40.85      2.48 o
  -7  10   8       19.28       18.00      1.91 o
  -6  10   8       55.11       52.70      1.92 o
  -5  10   8       51.29       48.98      1.69 o
  -4  10   8       43.15       39.39      1.37 o
  -3  10   8       11.43       14.35      1.37 o
  -2  10   8       92.60       93.14      1.72 o
  -1  10   8      194.74      186.74      2.63 o
   0  10   8      127.00      107.59      2.06 o
   1  10   8      193.15      193.50      2.93 o
   2  10   8      236.66      238.85      3.69 o
   3  10   8        7.96       13.58      2.47 o
   4  10   8       59.02       52.80      2.77 o
   5  10   8        9.33        8.88      2.49 o
   6  10   8        4.05        5.57      2.41 o
   7  10   8       35.43       38.03      3.12 o
   8  10   8        0.79        5.01      7.02 o
 -11  11   8       16.30       15.93      4.58 o
 -10  11   8       42.06       42.17      4.12 o
  -9  11   8       16.70       17.50      3.24 o
  -8  11   8       43.49       49.52      3.50 o
  -7  11   8        2.73        4.85      2.28 o
  -6  11   8        2.24        4.44      1.99 o
  -5  11   8       38.45       36.45      2.32 o
  -4  11   8       44.11       45.23      2.06 o
  -3  11   8       13.03       13.82      1.72 o
  -2  11   8        1.26        2.39      1.59 o
  -1  11   8      414.67      424.90      3.81 o
   0  11   8       70.11       71.88      2.30 o
   1  11   8      163.24      162.17      3.44 o
   2  11   8        0.05       -0.14      2.31 o
   3  11   8        1.18        2.10      2.45 o
   4  11   8       27.03       34.85      2.90 o
   5  11   8        6.25        1.95      2.52 o
   6  11   8       12.23       12.05      2.78 o
   7  11   8       96.65       87.67      6.61 o
 -10  12   8       64.61       86.86      6.62 o
  -9  12   8       65.89       76.08      4.07 o
  -8  12   8       28.55       23.97      3.34 o
  -7  12   8       15.41       19.87      3.09 o
  -6  12   8       10.79       10.08      2.48 o
  -5  12   8       10.50        8.88      2.27 o
  -4  12   8        9.04       10.17      2.18 o
  -3  12   8      129.82      138.23      2.95 o
  -2  12   8      247.19      265.24      3.33 o
  -1  12   8       19.68       23.50      2.01 o
   0  12   8       20.15       20.11      2.46 o
   1  12   8       10.03       13.90      2.44 o
   2  12   8        7.39       13.44      2.74 o
   3  12   8        4.40        4.30      2.46 o
   4  12   8       17.94       17.55      2.87 o
   5  12   8        0.42        0.74      2.78 o
   6  12   8       29.07       29.38      5.58 o
  -9  13   8        3.92        5.09      4.18 o
  -8  13   8        3.61        3.13      3.24 o
  -7  13   8       31.56       27.57      3.43 o
  -6  13   8       43.56       36.93      2.98 o
  -5  13   8       42.07       46.36      2.81 o
  -4  13   8       45.43       45.97      2.98 o
  -3  13   8       48.93       51.69      2.60 o
  -2  13   8      105.38      105.70      2.97 o
  -1  13   8       38.60       38.33      2.46 o
   0  13   8       12.32       13.09      2.38 o
   1  13   8      112.89      118.60      3.87 o
   2  13   8        4.24        3.70      2.81 o
   3  13   8        7.13       10.07      2.91 o
   4  13   8       24.40       21.98      3.77 o
   5  13   8        1.21        2.04      6.16 o
  -8  14   8       35.93       27.42      4.99 o
  -7  14   8        4.14        5.81      3.65 o
  -6  14   8        7.59        6.19      3.23 o
  -5  14   8       31.94       32.88      3.27 o
  -4  14   8       10.28        9.95      2.77 o
  -3  14   8       98.74       98.76      3.61 o
  -2  14   8       52.42       51.49      2.81 o
  -1  14   8       86.05       89.69      2.93 o
   0  14   8       80.91       92.98      3.27 o
   1  14   8       70.60       74.07      3.57 o
   2  14   8       39.67       47.33      3.91 o
   3  14   8        9.54       11.81      4.31 o
  -6  15   8        5.33        5.61      3.89 o
  -5  15   8        1.62        1.83      4.62 o
  -4  15   8        7.22        8.62      3.84 o
  -3  15   8        3.67        2.33      3.85 o
  -2  15   8       82.25       89.75      4.76 o
  -1  15   8        2.36        6.02      3.80 o
   0  15   8        2.20        7.31      3.55 o
   1  15   8       23.21       35.38      4.91 o
 -15   1   9       51.39       53.13      4.74 o
 -14   1   9        3.85        4.53      3.03 o
 -13   1   9        0.30        2.16      3.16 o
 -12   1   9        3.83        4.34      2.09 o
 -11   1   9        9.94       10.16      1.73 o
 -10   1   9       49.31       47.50      1.35 o
  -9   1   9      554.00      469.17     14.16 o
  -8   1   9      109.36       99.51      1.58 o
  -7   1   9       23.96       24.27      1.12 o
  -6   1   9      212.55      231.05      2.42 o
  -5   1   9       27.47       23.03      1.03 o
  -4   1   9       23.86       19.30      0.75 o
  -3   1   9      410.11      391.79      2.19 o
  -2   1   9      158.29      155.51      1.58 o
  -1   1   9     1461.99     1499.75      9.25 o
   0   1   9      170.36      143.27      1.98 o
   1   1   9      457.12      461.45      3.35 o
   2   1   9       51.24       53.03      2.38 o
   3   1   9       17.30       21.30      1.69 o
   4   1   9       30.38       29.61      1.62 o
   5   1   9       83.38       80.77      2.40 o
   6   1   9       75.96       77.72      2.63 o
   7   1   9       65.84       71.63      3.26 o
   8   1   9       56.39       59.18      2.98 o
   9   1   9       33.09       36.09      4.05 o
  10   1   9        2.88        5.33      5.31 o
 -15   2   9       60.89       76.82      7.17 o
 -14   2   9       36.29       42.08      3.71 o
 -13   2   9       37.77       40.65      3.75 o
 -12   2   9       12.46        9.59      2.86 o
 -11   2   9        1.80        0.91      1.81 o
 -10   2   9      151.61      132.91      3.26 o
  -9   2   9      473.94      458.02      5.91 o
  -8   2   9        9.34        7.61      1.17 o
  -7   2   9       50.92       45.06      1.37 o
  -6   2   9       29.94       29.07      1.13 o
  -5   2   9       56.04       56.69      1.14 o
  -4   2   9      104.19      134.45      1.46 o
  -3   2   9      159.54      170.10      1.60 o
  -2   2   9       58.72       62.54      1.15 o
  -1   2   9       60.28       59.15      1.28 o
   0   2   9       77.57       58.85      1.27 o
   1   2   9       82.94       86.11      1.62 o
   2   2   9      270.49      280.93      3.02 o
   3   2   9       11.71       11.91      1.25 o
   4   2   9       58.89       67.89      1.98 o
   5   2   9        9.36        8.69      1.77 o
   6   2   9        6.81        7.80      2.21 o
   7   2   9        3.03        6.48      2.31 o
   8   2   9        3.26        4.18      3.83 o
   9   2   9       25.99       31.65      3.67 o
  10   2   9        3.49        6.62      6.37 o
 -15   3   9        8.69        9.17      5.05 o
 -14   3   9        3.43       -0.31      2.85 o
 -13   3   9        3.50        2.56      2.99 o
 -12   3   9       23.10       22.60      3.13 o
 -11   3   9       60.27       56.55      2.31 o
 -10   3   9       33.26       31.66      1.16 o
  -9   3   9       57.33       45.79      1.88 o
  -8   3   9      567.49      532.27      3.55 o
  -7   3   9      114.27      116.85      1.86 o
  -6   3   9       85.89      106.56      1.56 o
  -5   3   9       37.02       42.18      0.99 o
  -4   3   9     1217.73     1192.01      6.01 o
  -3   3   9       94.12       92.87      1.38 o
  -2   3   9       65.86       63.10      1.34 o
  -1   3   9       49.86       46.74      1.06 o
   0   3   9      162.50      164.86      1.63 o
   1   3   9      128.98      125.29      1.82 o
   2   3   9       21.72       25.52      1.55 o
   3   3   9       21.58       23.35      1.56 o
   4   3   9      122.59      122.23      2.36 o
   5   3   9       36.35       40.30      1.94 o
   6   3   9       11.55       11.33      2.36 o
   7   3   9       70.68       69.46      3.73 o
   8   3   9       77.94       77.08      4.54 o
   9   3   9        5.04        3.84      4.19 o
  10   3   9        0.41       -1.12      5.26 o
 -15   4   9        1.37        0.79      4.99 o
 -14   4   9        4.07        8.98      3.22 o
 -13   4   9        3.28        2.15      2.56 o
 -12   4   9        2.07        2.28      2.53 o
 -11   4   9      120.82      109.57      3.80 o
 -10   4   9      796.89      748.39     10.67 o
  -9   4   9       12.74       10.70      0.78 o
  -8   4   9       33.15       32.53      1.27 o
  -7   4   9        8.29        8.30      1.13 o
  -6   4   9        5.97        4.32      0.98 o
  -5   4   9      111.50      113.04      1.33 o
  -4   4   9       36.67       36.50      0.87 o
  -3   4   9        9.62        8.18      0.90 o
  -2   4   9       94.52       93.33      1.51 o
  -1   4   9      113.67      131.71      1.70 o
   0   4   9        3.80        5.21      0.72 o
   1   4   9      855.61      917.41      9.00 o
   2   4   9       56.53       60.23      1.59 o
   3   4   9        4.28        3.63      1.24 o
   4   4   9        2.68        2.61      2.29 o
   5   4   9       10.67       11.98      2.72 o
   6   4   9       36.14       44.73      2.67 o
   7   4   9       85.67       87.62      4.22 o
   8   4   9       29.50       33.65      4.01 o
   9   4   9        0.99        2.45      3.64 o
  10   4   9        2.57        6.63      8.48 o
 -14   5   9        1.02       -2.02      3.55 o
 -13   5   9       21.58       23.61      2.95 o
 -12   5   9        5.89        4.42      2.57 o
 -11   5   9       37.22       32.63      3.06 o
 -10   5   9       78.66       71.71      2.56 o
  -9   5   9       12.29       11.63      1.05 o
  -8   5   9       28.92       49.50      2.13 o
  -7   5   9       88.83      100.93      1.77 o
  -6   5   9      162.77      160.96      2.00 o
  -5   5   9       15.55       18.35      0.99 o
  -4   5   9       30.97       28.61      0.91 o
  -3   5   9      250.65      255.01      1.87 o
  -2   5   9      117.99      117.12      1.47 o
  -1   5   9       63.16       52.50      1.52 o
   0   5   9       10.81        9.21      1.01 o
   1   5   9       61.02       70.12      2.22 o
   2   5   9        4.43        4.81      0.97 o
   3   5   9       44.55       47.19      1.82 o
   4   5   9       13.19       11.38      1.32 o
   5   5   9       32.41       33.00      2.33 o
   6   5   9       32.57       29.65      3.43 o
   7   5   9        3.31        3.51      3.46 o
   8   5   9       16.96       19.05      3.96 o
   9   5   9        2.29        2.03      3.35 o
  10   5   9        9.41        2.52      8.67 o
 -14   6   9       38.38       61.61      6.98 o
 -13   6   9       71.30       74.07      3.72 o
 -12   6   9        1.98        4.97      2.83 o
 -11   6   9        3.77        3.31      2.55 o
 -10   6   9       16.14       16.58      2.68 o
  -9   6   9       16.45       13.81      1.04 o
  -8   6   9       24.23       27.16      1.76 o
  -7   6   9       69.62       79.94      1.49 o
  -6   6   9       10.17        8.37      1.05 o
  -5   6   9        5.13        3.61      1.03 o
  -4   6   9       29.91       24.07      0.90 o
  -3   6   9      152.27      149.10      1.58 o
  -2   6   9        9.96        8.01      1.01 o
  -1   6   9        6.34        4.99      0.80 o
   0   6   9       41.56       31.26      1.34 o
   1   6   9        4.82        2.99      1.57 o
   2   6   9       11.39       11.61      1.09 o
   3   6   9        1.33        1.81      1.25 o
   4   6   9        3.97        2.38      1.26 o
   5   6   9        1.44       -0.18      2.21 o
   6   6   9       58.28       60.40      3.50 o
   7   6   9       35.54       38.22      3.45 o
   8   6   9        7.54        6.14      3.28 o
   9   6   9        1.44        4.78      4.15 o
 -13   7   9       65.44       69.19      4.04 o
 -12   7   9        4.10        5.07      2.65 o
 -11   7   9       21.97       18.58      2.58 o
 -10   7   9       21.04       18.85      2.59 o
  -9   7   9        6.58        4.38      0.98 o
  -8   7   9      193.15      187.69      2.54 o
  -7   7   9       30.66       29.24      1.55 o
  -6   7   9       62.80       64.52      1.38 o
  -5   7   9      131.82      130.16      1.71 o
  -4   7   9       28.32       23.79      1.09 o
  -3   7   9       68.95       67.79      1.30 o
  -2   7   9      306.92      302.51      2.64 o
  -1   7   9        1.15        2.33      1.25 o
   0   7   9        3.90        3.80      1.12 o
   1   7   9       31.52       33.44      1.76 o
   2   7   9       25.21       24.11      1.70 o
   3   7   9       61.55       57.87      1.96 o
   4   7   9       17.83       14.65      1.52 o
   5   7   9       53.17       53.66      3.00 o
   6   7   9        3.52        6.95      2.83 o
   7   7   9        8.67        8.40      3.23 o
   8   7   9       28.36       29.09      3.65 o
   9   7   9       10.72       13.63      5.07 o
 -13   8   9       36.29       37.46      5.93 o
 -12   8   9        0.60       11.15      3.31 o
 -11   8   9        0.21        0.57      2.74 o
 -10   8   9        3.77        4.28      2.87 o
  -9   8   9        7.59        3.99      2.23 o
  -8   8   9       63.62       64.79      2.03 o
  -7   8   9      173.95      162.36      2.30 o
  -6   8   9        6.57        3.92      1.01 o
  -5   8   9       34.82       36.42      1.32 o
  -4   8   9        4.07        5.72      1.01 o
  -3   8   9      184.90      179.16      2.23 o
  -2   8   9      148.36      139.92      2.12 o
  -1   8   9       23.29       23.59      1.56 o
   0   8   9       18.14       19.02      1.16 o
   1   8   9       10.22        8.61      0.99 o
   2   8   9       54.28       54.85      2.21 o
   3   8   9       15.04       14.19      1.67 o
   4   8   9        1.94        1.98      2.46 o
   5   8   9       10.37        9.08      2.65 o
   6   8   9        0.65        3.54      2.73 o
   7   8   9        0.16        3.84      2.95 o
   8   8   9       20.92       29.86      4.20 o
 -13   9   9        5.48        5.45      8.73 o
 -12   9   9        5.62        3.13      3.77 o
 -11   9   9       13.84       13.67      3.61 o
 -10   9   9        2.82        5.19      2.96 o
  -9   9   9      162.32      163.72      3.96 o
  -8   9   9       77.05       77.93      2.61 o
  -7   9   9       34.13       40.35      1.89 o
  -6   9   9       26.01       27.64      1.27 o
  -5   9   9        5.98        7.48      1.11 o
  -4   9   9       66.74       64.15      1.29 o
  -3   9   9      138.45      129.03      1.71 o
  -2   9   9       55.23       61.21      1.76 o
  -1   9   9       46.21       46.15      1.80 o
   0   9   9        6.00        3.34      1.16 o
   1   9   9       14.10       18.75      1.56 o
   2   9   9        3.23        5.90      1.90 o
   3   9   9       15.98       14.62      2.63 o
   4   9   9        5.18        3.23      2.67 o
   5   9   9        0.55       -0.09      2.50 o
   6   9   9       23.97       24.47      2.67 o
   7   9   9       26.53       27.29      3.13 o
   8   9   9       31.81       25.70      5.92 o
 -12  10   9        2.60        4.71      6.93 o
 -11  10   9        1.69        0.24      3.55 o
 -10  10   9        1.99        1.18      3.46 o
  -9  10   9       21.30       28.89      3.23 o
  -8  10   9      117.27      112.46      3.49 o
  -7  10   9        4.85        8.89      2.14 o
  -6  10   9        0.19        0.13      1.97 o
  -5  10   9       69.48       67.66      2.19 o
  -4  10   9        2.28        3.30      1.37 o
  -3  10   9        0.54        1.72      1.12 o
  -2  10   9      158.18      168.81      2.55 o
  -1  10   9       18.30       19.24      1.84 o
   0  10   9      126.46      119.78      2.44 o
   1  10   9       36.54       37.52      2.54 o
   2  10   9        8.00       12.49      2.37 o
   3  10   9       72.92       64.13      3.13 o
   4  10   9        7.20        6.90      2.47 o
   5  10   9        0.47       -0.45      2.41 o
   6  10   9       31.99       21.87      2.75 o
   7  10   9        5.66        2.46      4.60 o
 -11  11   9        6.28        0.71      5.61 o
 -10  11   9        0.64        4.01      3.72 o
  -9  11   9        6.79        4.37      3.50 o
  -8  11   9       25.34       27.66      3.28 o
  -7  11   9       28.21       23.01      2.46 o
  -6  11   9        8.18        6.39      2.32 o
  -5  11   9        0.78        0.35      2.10 o
  -4  11   9        9.20        8.01      1.95 o
  -3  11   9        3.02        4.77      1.79 o
  -2  11   9       14.56       12.42      1.89 o
  -1  11   9        6.80        8.37      1.81 o
   0  11   9        2.17        1.23      2.15 o
   1  11   9       22.69       19.43      2.46 o
   2  11   9        7.09        7.60      2.40 o
   3  11   9        2.72        3.13      2.44 o
   4  11   9        2.88        0.96      2.69 o
   5  11   9        1.87        0.94      2.54 o
   6  11   9        7.82        3.06      4.33 o
 -10  12   9       38.67       64.08      6.17 o
  -9  12   9        4.13        6.10      3.24 o
  -8  12   9        4.19        3.68      3.18 o
  -7  12   9       20.11       20.56      3.06 o
  -6  12   9        0.77        0.67      2.33 o
  -5  12   9        6.19        4.20      2.27 o
  -4  12   9        7.63        8.86      2.16 o
  -3  12   9       14.45       14.71      1.98 o
  -2  12   9       43.55       44.89      2.25 o
  -1  12   9       19.62       20.29      2.19 o
   0  12   9       56.84       54.30      2.91 o
   1  12   9       20.99       20.41      2.60 o
   2  12   9        9.16        8.70      2.85 o
   3  12   9        7.98        9.94      2.81 o
   4  12   9        1.05        2.50      2.99 o
   5  12   9        5.90        5.80      5.25 o
  -9  13   9        7.49        4.78      5.89 o
  -8  13   9        1.30        3.37      3.51 o
  -7  13   9       20.99       20.92      3.31 o
  -6  13   9       59.03       58.52      3.24 o
  -5  13   9       58.91       64.41      3.23 o
  -4  13   9       43.05       42.03      2.95 o
  -3  13   9        4.26        3.33      2.54 o
  -2  13   9        7.91        5.90      2.32 o
  -1  13   9        5.57        7.73      2.27 o
   0  13   9       16.58       16.41      2.67 o
   1  13   9       33.63       33.72      3.12 o
   2  13   9       14.73       14.60      2.94 o
   3  13   9        5.60        5.76      3.61 o
   4  13   9        0.06       -1.05      5.19 o
  -7  14   9        6.51        3.05      4.29 o
  -6  14   9        2.48        2.32      4.00 o
  -5  14   9        5.57        6.00      2.87 o
  -4  14   9       34.80       33.52      3.07 o
  -3  14   9       50.71       51.67      3.17 o
  -2  14   9        7.31        6.08      2.61 o
  -1  14   9       11.51       14.06      2.58 o
   0  14   9       14.40       12.46      2.59 o
   1  14   9       36.27       28.48      4.08 o
   2  14   9       17.81       15.58      4.70 o
  -5  15   9       22.56       20.57      7.06 o
  -4  15   9        6.30        4.80      4.61 o
  -3  15   9        0.60        3.28      4.61 o
  -2  15   9        0.75        1.97      5.72 o
  -1  15   9        8.59       10.57      5.65 o
   0  15   9        7.82       12.83      5.13 o
 -15   0  10       46.56       49.62     13.00 o
 -14   0  10        0.01        0.02      4.59 o
 -13   0  10      217.71      212.16      8.55 o
 -12   0  10      270.89      324.53      7.01 o
 -11   0  10      854.33      823.52     11.84 o
 -10   0  10       76.05       72.50      3.02 o
  -9   0  10       63.26       63.64      2.48 o
  -8   0  10      724.37      717.55      7.31 o
  -7   0  10      171.36      172.53      3.56 o
  -6   0  10       33.90       33.39      1.93 o
  -5   0  10      598.60      703.79      4.77 o
  -4   0  10      330.75      319.65      4.13 o
  -3   0  10      281.26      277.44      6.92 o
  -2   0  10       33.22       35.05      1.83 o
  -1   0  10       12.08       17.09      1.56 o
   0   0  10       11.39       10.46      1.30 o
   1   0  10       77.82       74.79      2.47 o
   2   0  10        1.84        2.05      1.15 o
   3   0  10       47.67       50.79      3.54 o
   4   0  10       48.28       47.60      3.08 o
   5   0  10       71.08       69.04      4.86 o
   6   0  10       20.65       17.13      3.26 o
   7   0  10       12.58       13.66      3.54 o
   8   0  10        5.17       10.68      7.18 o
   9   0  10        0.43        3.74      7.11 o
 -15   1  10       21.76       27.80      5.02 o
 -14   1  10        0.47        1.39      3.15 o
 -13   1  10        1.72        5.90      3.65 o
 -12   1  10       11.23       10.59      2.42 o
 -11   1  10       81.24       71.86      2.54 o
 -10   1  10       90.60       86.62      1.53 o
  -9   1  10      168.71      171.29      2.31 o
  -8   1  10       49.66       40.17      1.29 o
  -7   1  10       87.41       88.04      1.84 o
  -6   1  10      297.49      255.79      2.31 o
  -5   1  10       82.95       75.07      1.25 o
  -4   1  10       40.20       36.27      0.87 o
  -3   1  10       87.59       93.28      1.41 o
  -2   1  10       83.48       91.37      1.38 o
  -1   1  10      505.30      463.69      3.34 o
   0   1  10       92.11       96.69      1.36 o
   1   1  10       83.68       78.44      1.66 o
   2   1  10       69.04       52.44      3.95 o
   3   1  10       70.71       71.05      2.44 o
   4   1  10       24.82       23.32      1.87 o
   5   1  10        9.40        7.65      2.04 o
   6   1  10        6.58        8.02      2.36 o
   7   1  10       10.24       12.80      3.02 o
   8   1  10       11.75       14.10      3.50 o
   9   1  10        2.02       -0.45      5.15 o
  10   1  10        1.78        0.78      9.81 o
 -15   2  10        5.90        4.18      5.51 o
 -14   2  10        1.82        2.77      3.35 o
 -13   2  10        5.54        4.17      3.40 o
 -12   2  10        2.84        7.03      2.79 o
 -11   2  10        8.79        6.45      2.10 o
 -10   2  10       11.63       10.12      1.24 o
  -9   2  10       44.55       40.51      1.44 o
  -8   2  10      118.52      117.92      1.97 o
  -7   2  10       64.58       76.31      1.58 o
  -6   2  10        1.93        2.35      1.03 o
  -5   2  10       75.98       82.06      1.40 o
  -4   2  10       13.74       12.18      1.05 o
  -3   2  10      815.46      901.66      3.73 o
  -2   2  10       31.58       26.52      1.03 o
  -1   2  10      151.69      161.04      1.68 o
   0   2  10      678.34      632.98      4.12 o
   1   2  10      131.18      150.95      2.11 o
   2   2  10        9.77        9.26      1.11 o
   3   2  10        0.40        1.43      1.11 o
   4   2  10        0.60        0.02      1.51 o
   5   2  10        3.09        1.63      2.10 o
   6   2  10       14.22       13.68      2.80 o
   7   2  10        1.90        3.13      3.70 o
   8   2  10        4.24        8.46      4.04 o
   9   2  10        7.43        5.44      4.40 o
 -15   3  10        1.66        4.73      5.69 o
 -14   3  10        2.80        0.02      3.11 o
 -13   3  10        0.81        2.78      3.03 o
 -12   3  10        9.31       12.01      3.03 o
 -11   3  10       48.68       50.00      2.99 o
 -10   3  10       11.60       13.53      1.34 o
  -9   3  10      133.81      138.15      2.33 o
  -8   3  10      423.20      398.39      3.33 o
  -7   3  10       41.13       45.31      1.46 o
  -6   3  10      369.98      376.67      2.49 o
  -5   3  10       30.73       31.90      1.02 o
  -4   3  10      210.09      217.82      3.57 o
  -3   3  10       47.73       59.28      1.33 o
  -2   3  10       50.82       55.57      1.39 o
  -1   3  10       16.07       15.24      0.97 o
   0   3  10        5.13        4.34      1.01 o
   1   3  10       40.32       42.05      1.50 o
   2   3  10       71.83       72.90      2.00 o
   3   3  10       22.08       28.47      1.98 o
   4   3  10        4.31        3.41      1.12 o
   5   3  10       16.37       16.75      2.21 o
   6   3  10        4.37        2.87      3.60 o
   7   3  10       66.37       59.72      4.69 o
   8   3  10       29.08       28.70      4.15 o
   9   3  10        6.78        6.86      4.11 o
 -14   4  10       97.51      100.50      4.34 o
 -13   4  10        0.30       -0.33      2.72 o
 -12   4  10        5.94        3.27      2.75 o
 -11   4  10        5.01        2.35      2.73 o
 -10   4  10       19.65       23.15      1.34 o
  -9   4  10        4.50        4.95      1.17 o
  -8   4  10      285.00      284.10      3.03 o
  -7   4  10      441.28      456.90      3.62 o
  -6   4  10        4.30        4.10      0.95 o
  -5   4  10        5.97        6.09      0.98 o
  -4   4  10       13.60       16.12      0.83 o
  -3   4  10      104.90      113.59      1.65 o
  -2   4  10       49.83       50.10      1.56 o
  -1   4  10      345.66      320.24      5.24 o
   0   4  10      179.66      175.04      2.39 o
   1   4  10        4.44        5.32      1.15 o
   2   4  10       52.71       60.32      1.71 o
   3   4  10        4.69        3.94      1.01 o
   4   4  10        0.33        0.96      2.47 o
   5   4  10       19.10       21.28      3.65 o
   6   4  10        1.30        1.65      3.58 o
   7   4  10        8.96       10.08      3.66 o
   8   4  10        9.02        9.55      4.36 o
   9   4  10        0.02        1.22      5.31 o
 -14   5  10        2.91        1.36      4.23 o
 -13   5  10       10.98       12.09      2.91 o
 -12   5  10       10.93        7.59      2.84 o
 -11   5  10      174.16      161.51      4.14 o
 -10   5  10       64.64       66.64      2.64 o
  -9   5  10       58.57       54.83      2.27 o
  -8   5  10      435.74      417.72      3.91 o
  -7   5  10      131.69      132.19      1.96 o
  -6   5  10       21.94       18.79      1.09 o
  -5   5  10       47.77       54.12      1.21 o
  -4   5  10       31.25       30.23      0.97 o
  -3   5  10      134.72      120.49      1.67 o
  -2   5  10      277.88      254.31      4.39 o
  -1   5  10      118.93       97.23      2.30 o
   0   5  10       47.62       43.17      1.49 o
   1   5  10       23.08       20.85      1.00 o
   2   5  10       41.81       36.89      1.50 o
   3   5  10       22.91       20.62      1.72 o
   4   5  10       28.89       29.02      2.78 o
   5   5  10        1.09        5.21      3.31 o
   6   5  10        0.12        0.09      3.19 o
   7   5  10        1.78       -1.13      4.00 o
   8   5  10       32.31       25.61      4.54 o
   9   5  10        3.65        3.34      6.53 o
 -14   6  10        2.45       10.20     10.42 o
 -13   6  10       15.42       16.60      2.99 o
 -12   6  10       58.26       69.81      3.50 o
 -11   6  10        5.76        6.08      2.70 o
 -10   6  10      112.04       93.62      3.28 o
  -9   6  10      384.24      374.00      3.86 o
  -8   6  10      491.82      472.82      4.01 o
  -7   6  10      336.85      324.26      2.87 o
  -6   6  10       20.11       21.96      1.35 o
  -5   6  10        5.05        4.48      0.95 o
  -4   6  10       11.93       12.30      1.08 o
  -3   6  10       38.18       39.24      1.14 o
  -2   6  10      185.74      181.26      1.98 o
  -1   6  10       95.33      106.48      2.29 o
   0   6  10       13.17       12.07      1.17 o
   1   6  10       26.22       14.84      1.71 o
   2   6  10      113.06      103.12      3.05 o
   3   6  10        4.97        4.70      1.45 o
   4   6  10       34.77       32.03      2.33 o
   5   6  10        8.27        7.92      2.68 o
   6   6  10        7.86       11.94      3.04 o
   7   6  10       18.86       20.03      3.37 o
   8   6  10        9.14       12.24      3.43 o
 -13   7  10       16.56       22.85      3.78 o
 -12   7  10       16.83       15.61      3.29 o
 -11   7  10        1.97        1.97      2.49 o
 -10   7  10       24.35       25.16      2.66 o
  -9   7  10       69.73       62.87      2.23 o
  -8   7  10      170.03      158.99      2.77 o
  -7   7  10       66.93       67.78      1.72 o
  -6   7  10       25.94       27.04      1.37 o
  -5   7  10       75.89       64.48      1.36 o
  -4   7  10        8.58       12.39      1.06 o
  -3   7  10       33.16       32.00      1.35 o
  -2   7  10      598.89      612.17      3.62 o
  -1   7  10        6.39        7.95      1.60 o
   0   7  10        0.10        0.96      1.13 o
   1   7  10       40.18       39.91      1.99 o
   2   7  10       15.35       15.11      1.85 o
   3   7  10       11.39       11.11      1.70 o
   4   7  10        7.78        5.96      2.51 o
   5   7  10        1.41        3.51      2.68 o
   6   7  10        0.02        2.24      3.01 o
   7   7  10        6.97        5.91      3.40 o
   8   7  10        8.75       12.70      4.50 o
 -13   8  10       23.00       38.59     14.50 o
 -12   8  10      226.61      251.95      5.81 o
 -11   8  10       33.53       32.67      3.31 o
 -10   8  10        3.63        6.43      2.84 o
  -9   8  10       44.79       35.98      2.67 o
  -8   8  10       32.06       24.31      1.95 o
  -7   8  10       55.90       54.36      1.78 o
  -6   8  10        5.28        4.88      1.21 o
  -5   8  10        8.75        8.65      0.99 o
  -4   8  10       73.09       76.47      1.48 o
  -3   8  10       37.78       33.76      1.80 o
  -2   8  10       44.58       42.87      1.71 o
  -1   8  10       37.82       34.49      1.43 o
   0   8  10       14.00       14.47      1.34 o
   1   8  10       87.76       94.60      2.58 o
   2   8  10       29.92       35.52      2.33 o
   3   8  10       20.68       16.52      2.66 o
   4   8  10       67.62       71.93      3.15 o
   5   8  10        8.37        8.20      2.81 o
   6   8  10        4.82        4.54      2.87 o
   7   8  10        0.09        0.89      3.18 o
   8   8  10        1.22        4.08      4.34 o
 -12   9  10        8.12        7.80      4.41 o
 -11   9  10        1.56        2.98      3.29 o
 -10   9  10        3.56        4.13      2.88 o
  -9   9  10       30.29       27.22      3.12 o
  -8   9  10       48.15       39.60      2.76 o
  -7   9  10      518.37      567.40      5.91 o
  -6   9  10       93.90       87.85      1.87 o
  -5   9  10       25.50       26.72      1.40 o
  -4   9  10      159.90      157.06      1.99 o
  -3   9  10      104.25       95.68      1.99 o
  -2   9  10      134.09      135.50      2.42 o
  -1   9  10      191.26      180.47      3.41 o
   0   9  10       27.53       24.86      1.22 o
   1   9  10       42.88       46.67      2.86 o
   2   9  10       43.89       44.15      2.96 o
   3   9  10       21.68       18.76      2.77 o
   4   9  10       49.62       55.17      3.28 o
   5   9  10        0.57        1.10      2.73 o
   6   9  10        0.68        0.55      2.77 o
   7   9  10       17.36       14.39      4.38 o
 -12  10  10       14.64       24.07      9.34 o
 -11  10  10        0.76       -0.36      3.71 o
 -10  10  10       19.21       16.71      3.66 o
  -9  10  10        4.85       10.55      3.02 o
  -8  10  10      171.93      182.69      4.53 o
  -7  10  10       52.57       49.78      2.68 o
  -6  10  10       23.53       25.98      2.39 o
  -5  10  10       42.87       37.33      2.11 o
  -4  10  10       32.76       33.54      2.00 o
  -3  10  10       24.40       17.40      1.76 o
  -2  10  10      250.96      266.06      3.52 o
  -1  10  10       21.85       20.24      1.93 o
   0  10  10       16.99       13.65      2.38 o
   1  10  10        8.34        4.62      2.36 o
   2  10  10       29.28       28.86      2.78 o
   3  10  10       10.08        7.96      2.52 o
   4  10  10        2.63        3.00      2.57 o
   5  10  10       13.92       17.49      2.71 o
   6  10  10        1.49        4.67      3.83 o
 -11  11  10        7.99       16.75     10.20 o
 -10  11  10       37.10       37.46      4.22 o
  -9  11  10        5.64        9.45      3.60 o
  -8  11  10       88.93       90.14      3.83 o
  -7  11  10      119.35      119.84      3.47 o
  -6  11  10        6.60        6.55      2.28 o
  -5  11  10       24.36       20.32      2.43 o
  -4  11  10       96.74       93.55      2.74 o
  -3  11  10        3.84        6.39      1.86 o
  -2  11  10       20.00       17.99      2.02 o
  -1  11  10        9.83        8.89      2.21 o
   0  11  10        2.75        2.69      2.32 o
   1  11  10        6.17        7.76      2.48 o
   2  11  10       47.15       44.12      2.89 o
   3  11  10       10.92       14.91      2.67 o
   4  11  10       24.36       25.43      3.04 o
   5  11  10        1.95        1.66      3.38 o
 -10  12  10       12.14       16.22      7.38 o
  -9  12  10        9.22       12.38      4.54 o
  -8  12  10       43.14       52.77      4.30 o
  -7  12  10       44.11       41.84      3.16 o
  -6  12  10       12.91        6.95      2.42 o
  -5  12  10       14.87       14.03      2.41 o
  -4  12  10        2.40        1.83      2.13 o
  -3  12  10       13.55       16.37      2.25 o
  -2  12  10        4.57        6.12      2.41 o
  -1  12  10       39.23       41.26      2.76 o
   0  12  10       33.99       40.75      3.08 o
   1  12  10       15.82       16.15      2.88 o
   2  12  10       11.61       11.60      2.92 o
   3  12  10       24.24       24.67      3.10 o
   4  12  10        9.56        7.14      4.84 o
  -8  13  10        1.04        3.06      4.79 o
  -7  13  10       15.41       12.65      3.27 o
  -6  13  10        0.55       -1.12      3.32 o
  -5  13  10       11.12        7.88      2.92 o
  -4  13  10       22.00       22.52      3.21 o
  -3  13  10        0.52        1.21      2.77 o
  -2  13  10        3.11        3.36      2.49 o
  -1  13  10       52.76       53.62      3.06 o
   0  13  10       11.57       12.48      2.97 o
   1  13  10       13.65       13.46      3.01 o
   2  13  10       10.58       12.04      3.76 o
   3  13  10        1.58       -2.31      6.17 o
  -6  14  10       29.81       32.97      5.41 o
  -5  14  10        9.25       14.44      4.09 o
  -4  14  10        0.55        2.31      3.48 o
  -3  14  10        0.26        1.48      3.51 o
  -2  14  10       16.39       17.89      3.37 o
  -1  14  10       18.00       20.61      3.50 o
   0  14  10        4.14        7.83      4.20 o
   1  14  10        4.51       11.78      5.46 o
 -15   1  11       18.46       13.83      5.75 o
 -14   1  11        5.45        6.06      3.75 o
 -13   1  11        6.22        6.74      3.42 o
 -12   1  11       28.17       25.87      3.14 o
 -11   1  11      126.67      112.47      2.82 o
 -10   1  11      193.60      172.03      2.61 o
  -9   1  11       81.52       91.98      1.95 o
  -8   1  11       60.01       63.48      2.04 o
  -7   1  11       27.94       35.65      1.62 o
  -6   1  11      431.93      409.64      3.32 o
  -5   1  11       42.65       45.51      1.26 o
  -4   1  11      102.11      105.99      1.39 o
  -3   1  11       15.26       19.34      1.11 o
  -2   1  11       50.85       52.73      1.27 o
  -1   1  11       66.33       63.69      1.30 o
   0   1  11       79.37       76.54      1.68 o
   1   1  11       25.84       26.05      1.16 o
   2   1  11       34.82       26.22      2.14 o
   3   1  11      109.10      100.92      2.45 o
   4   1  11        0.91        1.15      1.75 o
   5   1  11       18.13       12.58      2.53 o
   6   1  11        2.21       -0.41      3.65 o
   7   1  11       14.55       13.20      4.07 o
   8   1  11       22.08       25.16      5.59 o
   9   1  11        1.62       -2.91     10.01 o
 -15   2  11        1.87       -0.82      6.63 o
 -14   2  11        3.21        2.61      3.30 o
 -13   2  11       18.50       18.26      3.62 o
 -12   2  11      244.33      231.23      5.27 o
 -11   2  11       16.62       18.02      2.68 o
 -10   2  11       38.50       39.96      2.07 o
  -9   2  11      167.53      183.74      2.78 o
  -8   2  11        0.48        0.67      1.49 o
  -7   2  11       54.78       55.17      1.61 o
  -6   2  11        9.65       11.44      0.99 o
  -5   2  11       14.40       18.83      1.09 o
  -4   2  11       17.87       20.43      0.96 o
  -3   2  11       10.74       12.52      1.25 o
  -2   2  11      124.02      118.25      1.63 o
  -1   2  11      435.54      437.19      2.70 o
   0   2  11       91.36      101.53      1.69 o
   1   2  11       17.69       18.92      1.67 o
   2   2  11      239.00      215.59     11.06 o
   3   2  11        0.06        1.24      1.91 o
   4   2  11        0.47        0.21      1.46 o
   5   2  11        0.97        4.03      3.49 o
   6   2  11        3.64        2.40      3.75 o
   7   2  11        3.06        0.18      3.91 o
   8   2  11       24.80       26.71      4.60 o
   9   2  11       19.35       17.51     10.21 o
 -14   3  11        7.28        4.69      3.33 o
 -13   3  11        1.55       -0.03      2.97 o
 -12   3  11       12.98        9.40      3.05 o
 -11   3  11       65.32       61.20      3.21 o
 -10   3  11       46.78       41.48      1.98 o
  -9   3  11      170.14      171.03      2.62 o
  -8   3  11      141.01      140.34      2.34 o
  -7   3  11      168.58      163.56      2.10 o
  -6   3  11      261.02      242.34      2.32 o
  -5   3  11       50.32       55.65      1.51 o
  -4   3  11       98.65      102.18      1.57 o
  -3   3  11       97.46      105.19      2.03 o
  -2   3  11       15.40       18.34      1.34 o
  -1   3  11      193.14      194.21      2.03 o
   0   3  11       45.16       43.96      1.42 o
   1   3  11       35.02       30.63      1.52 o
   2   3  11       50.62       58.43      2.08 o
   3   3  11       22.60       23.42      2.27 o
   4   3  11       24.41       17.83      3.10 o
   5   3  11       36.42       29.37      3.84 o
   6   3  11       31.59       30.68      4.12 o
   7   3  11        6.87        9.90      4.10 o
   8   3  11        4.44        9.31      3.91 o
   9   3  11       19.36       26.78     10.59 o
 -14   4  11        4.92        4.26      4.01 o
 -13   4  11        2.30        3.03      2.98 o
 -12   4  11       29.02       25.40      3.12 o
 -11   4  11       10.87       11.31      2.43 o
 -10   4  11       37.87       27.25      2.58 o
  -9   4  11      167.04      159.52      2.62 o
  -8   4  11       31.08       31.08      1.76 o
  -7   4  11       74.86       64.56      1.49 o
  -6   4  11        0.33        1.70      1.29 o
  -5   4  11       47.67       44.62      1.37 o
  -4   4  11        8.04        6.46      0.93 o
  -3   4  11        4.56        5.55      1.23 o
  -2   4  11      736.76      759.42      5.62 o
  -1   4  11      749.57      775.48      5.13 o
   0   4  11      862.09      852.38     11.08 o
   1   4  11       76.69       69.64      1.67 o
   2   4  11        8.66        6.31      1.35 o
   3   4  11       12.55        8.05      2.07 o
   4   4  11        5.90        5.13      2.94 o
   5   4  11        0.39       -0.54      3.63 o
   6   4  11       39.62       44.62      4.58 o
   7   4  11       23.79       31.09      4.14 o
   8   4  11        1.37        8.64      4.22 o
 -14   5  11        8.28       12.25      5.25 o
 -13   5  11        7.90       12.57      2.78 o
 -12   5  11        3.53        2.73      2.80 o
 -11   5  11       52.32       46.23      2.91 o
 -10   5  11      356.80      362.61      5.06 o
  -9   5  11       30.98       27.15      1.64 o
  -8   5  11      310.30      297.67      3.02 o
  -7   5  11      231.90      221.06      3.35 o
  -6   5  11      195.79      207.38      2.30 o
  -5   5  11       42.10       39.75      1.22 o
  -4   5  11        7.40        6.61      1.00 o
  -3   5  11       44.15       49.21      1.54 o
  -2   5  11      112.10      130.80      2.46 o
  -1   5  11       41.44       36.49      1.63 o
   0   5  11       48.79       43.05      1.46 o
   1   5  11       67.46       58.28      2.70 o
   2   5  11       27.32       26.08      1.45 o
   3   5  11       18.86       22.94      2.17 o
   4   5  11        0.63        1.88      2.99 o
   5   5  11       19.18       14.13      3.48 o
   6   5  11       20.69       18.32      3.49 o
   7   5  11        5.86        6.10      4.15 o
   8   5  11       14.46       14.01      4.90 o
 -14   6  11       14.04       29.85     11.03 o
 -13   6  11       14.96       13.33      3.40 o
 -12   6  11        3.63        5.24      3.07 o
 -11   6  11       74.54       72.55      3.27 o
 -10   6  11      218.01      226.50      4.30 o
  -9   6  11      247.19      278.07      4.52 o
  -8   6  11      254.69      249.85      2.94 o
  -7   6  11      432.06      409.39      3.49 o
  -6   6  11       31.05       29.83      1.40 o
  -5   6  11        5.90        4.84      0.94 o
  -4   6  11       36.95       40.90      1.38 o
  -3   6  11       70.71       80.79      1.76 o
  -2   6  11       80.01       81.93      3.14 o
  -1   6  11      225.83      258.01      3.36 o
   0   6  11      439.42      446.77      4.89 o
   1   6  11       91.50       77.30      7.30 o
   2   6  11      104.48       92.66      2.55 o
   3   6  11        0.95        2.41      2.55 o
   4   6  11        4.29        5.61      2.85 o
   5   6  11        3.24        2.40      2.87 o
   6   6  11        2.79        2.02      3.39 o
   7   6  11       23.16       28.97      4.01 o
   8   6  11        1.85        7.31      5.30 o
 -13   7  11       18.70       26.65      5.52 o
 -12   7  11        9.07        9.27      3.27 o
 -11   7  11        6.28        4.92      2.76 o
 -10   7  11      138.17      144.34      3.78 o
  -9   7  11      112.39      107.21      2.91 o
  -8   7  11       51.47       57.90      2.91 o
  -7   7  11       37.35       35.88      1.62 o
  -6   7  11       43.87       56.29      1.45 o
  -5   7  11      343.41      359.17      2.98 o
  -4   7  11       13.77       16.06      1.12 o
  -3   7  11      148.15      136.65      2.30 o
  -2   7  11      124.76      129.15      2.28 o
  -1   7  11       15.85       15.83      1.76 o
   0   7  11        0.77        1.22      0.94 o
   1   7  11      124.02      122.60      3.01 o
   2   7  11       58.69       61.27      2.84 o
   3   7  11        5.21        5.86      2.55 o
   4   7  11        2.35        2.61      2.76 o
   5   7  11       37.04       37.63      3.42 o
   6   7  11        5.16        4.67      3.37 o
   7   7  11        4.79        6.11      3.91 o
 -13   8  11       26.04       26.94      7.00 o
 -12   8  11       46.98       53.17      3.81 o
 -11   8  11       13.54       15.89      3.12 o
 -10   8  11       24.79       28.28      3.18 o
  -9   8  11      119.82      124.36      3.97 o
  -8   8  11      115.10      107.65      2.87 o
  -7   8  11       81.02       79.03      2.43 o
  -6   8  11        1.17        2.32      1.15 o
  -5   8  11        2.45        2.43      1.23 o
  -4   8  11       63.46       53.99      1.41 o
  -3   8  11       42.62       43.53      1.72 o
  -2   8  11      180.34      167.42      2.48 o
  -1   8  11       57.52       47.37      2.08 o
   0   8  11      198.33      210.38      3.66 o
   1   8  11       81.96       74.36      3.33 o
   2   8  11       65.62       63.30      3.18 o
   3   8  11       21.94       21.99      3.04 o
   4   8  11        2.21        2.38      2.63 o
   5   8  11       32.92       33.88      3.23 o
   6   8  11        7.63        6.76      3.19 o
   7   8  11        1.46       -1.32      4.33 o
 -12   9  11        7.70        7.20      6.51 o
 -11   9  11       26.87       29.74      3.78 o
 -10   9  11       13.47        9.55      2.79 o
  -9   9  11       16.85        9.17      2.95 o
  -8   9  11       42.23       47.53      2.75 o
  -7   9  11       79.67       79.89      3.08 o
  -6   9  11       95.82       94.52      2.66 o
  -5   9  11        7.47        8.67      1.74 o
  -4   9  11       73.06       76.46      2.03 o
  -3   9  11        2.59        9.47      1.74 o
  -2   9  11       94.50       98.26      2.20 o
  -1   9  11      106.54      108.72      2.62 o
   0   9  11       40.09       34.90      2.90 o
   1   9  11       90.81       96.82      3.59 o
   2   9  11       24.70       24.63      3.01 o
   3   9  11        2.94        4.70      2.73 o
   4   9  11       22.21       21.22      2.91 o
   5   9  11        2.41        3.53      2.83 o
   6   9  11        0.79        1.66      4.01 o
 -11  10  11        1.82        1.14      4.81 o
 -10  10  11       10.56        4.99      3.46 o
  -9  10  11       58.29       61.12      3.68 o
  -8  10  11       43.86       52.72      3.54 o
  -7  10  11       50.75       54.67      2.91 o
  -6  10  11       14.39       13.50      2.33 o
  -5  10  11      146.35      138.63      3.08 o
  -4  10  11       71.02       68.45      2.36 o
  -3  10  11        9.71        8.64      1.91 o
  -2  10  11        7.06       13.56      2.03 o
  -1  10  11        8.79        7.91      2.32 o
   0  10  11        0.93        5.18      2.59 o
   1  10  11       17.08       11.20      2.85 o
   2  10  11       31.34       32.50      3.07 o
   3  10  11        4.71        4.79      2.82 o
   4  10  11        9.44        3.75      2.79 o
   5  10  11        7.43        5.29      3.51 o
 -10  11  11       41.92       52.76      5.89 o
  -9  11  11       46.86       54.86      4.08 o
  -8  11  11       10.78       16.34      3.05 o
  -7  11  11        5.52        8.61      3.17 o
  -6  11  11       23.43       19.81      2.94 o
  -5  11  11      117.46      125.59      3.74 o
  -4  11  11       11.25       10.65      2.11 o
  -3  11  11       20.28       19.71      2.19 o
  -2  11  11        5.40        7.48      2.18 o
  -1  11  11        8.07       11.16      2.39 o
   0  11  11        3.90        6.07      2.86 o
   1  11  11       11.00        9.37      2.92 o
   2  11  11        2.58        1.57      2.65 o
   3  11  11       13.81       11.97      2.81 o
   4  11  11       15.13       21.16      4.35 o
  -9  12  11        4.25       10.37      7.01 o
  -8  12  11        9.78       11.00      3.40 o
  -7  12  11       98.53      104.22      4.17 o
  -6  12  11        4.86        6.90      2.68 o
  -5  12  11        5.34        7.88      2.65 o
  -4  12  11        1.72        0.62      2.58 o
  -3  12  11       39.59       38.22      2.93 o
  -2  12  11       15.55       15.23      2.79 o
  -1  12  11       23.40       31.09      3.25 o
   0  12  11       94.96       96.47      3.95 o
   1  12  11       18.88       16.92      3.07 o
   2  12  11        1.06        3.85      2.96 o
   3  12  11        0.50        2.32      4.76 o
  -8  13  11        2.58       -0.39      6.70 o
  -7  13  11        3.13        4.92      4.19 o
  -6  13  11        5.34        5.69      3.75 o
  -5  13  11       15.23       15.62      3.15 o
  -4  13  11       12.06       14.81      3.21 o
  -3  13  11       67.10       61.57      3.51 o
  -2  13  11        4.64        5.44      2.79 o
  -1  13  11       24.18       26.68      3.07 o
   0  13  11        0.55        3.41      3.45 o
   1  13  11        5.93        6.37      4.40 o
   2  13  11        3.63        3.36      6.57 o
  -5  14  11       55.29       56.70      7.87 o
  -4  14  11       11.71       25.36      5.48 o
  -3  14  11        9.48        9.61      4.94 o
  -2  14  11       16.26       18.39      6.53 o
  -1  14  11       12.22       20.35      7.22 o
 -14   0  12       11.54       21.03      5.19 o
 -13   0  12        1.66        4.15      4.77 o
 -12   0  12       36.50       33.85      5.02 o
 -11   0  12      126.52      128.96      4.93 o
 -10   0  12     1092.45     1120.98     10.71 o
  -9   0  12       31.04       35.08      2.73 o
  -8   0  12      625.45      685.63      7.39 o
  -7   0  12       55.04       65.00      3.00 o
  -6   0  12       54.07       61.50      2.61 o
  -5   0  12       23.91       17.48      0.95 o
  -4   0  12      228.72      236.73      3.38 o
  -3   0  12       54.60       57.74      2.11 o
  -2   0  12       44.84       42.04      2.06 o
  -1   0  12      281.62      285.53      4.17 o
   0   0  12      392.32      319.21      3.79 o
   1   0  12      957.36      893.07      9.62 o
   2   0  12       16.30       17.78      3.11 o
   3   0  12      259.36      271.80      6.25 o
   4   0  12        1.43       -0.74      6.21 o
   5   0  12        0.80        1.45      6.38 o
   6   0  12       41.41       33.23      7.57 o
   7   0  12        0.81        3.33      7.75 o
   8   0  12       15.00       14.64     10.75 o
 -14   1  12       17.02       12.39      3.85 o
 -13   1  12        9.76       11.28      3.60 o
 -12   1  12       11.45        4.99      3.33 o
 -11   1  12       30.65       35.83      2.56 o
 -10   1  12      132.50      139.30      3.10 o
  -9   1  12      344.36      325.34      3.37 o
  -8   1  12       31.48       32.22      1.84 o
  -7   1  12        4.42        5.63      1.34 o
  -6   1  12      134.84      114.44      4.06 o
  -5   1  12       40.36       43.20      1.44 o
  -4   1  12      114.14      112.47      1.61 o
  -3   1  12      146.96      139.00      1.91 o
  -2   1  12       16.73       11.58      1.08 o
  -1   1  12       34.13       35.71      1.28 o
   0   1  12        8.44        8.64      1.00 o
   1   1  12      107.20       99.86      3.69 o
   2   1  12       17.69       12.63      1.01 o
   3   1  12       18.31       16.99      1.66 o
   4   1  12        2.78        0.10      4.01 o
   5   1  12        7.36        4.31      4.35 o
   6   1  12       18.38       16.89      4.00 o
   7   1  12       45.14       53.52      7.20 o
   8   1  12       37.15       32.94     11.99 o
 -14   2  12       14.78       22.89      4.09 o
 -13   2  12       18.39       20.31      3.63 o
 -12   2  12        7.48        7.58      3.02 o
 -11   2  12       52.21       54.25      3.06 o
 -10   2  12       78.20       88.77      2.62 o
  -9   2  12       77.84       88.74      2.51 o
  -8   2  12        3.83        3.36      1.54 o
  -7   2  12       33.73       33.27      1.55 o
  -6   2  12      164.43      155.20      2.19 o
  -5   2  12        8.12        8.89      1.29 o
  -4   2  12       66.14       73.06      1.68 o
  -3   2  12        3.99        3.24      1.31 o
  -2   2  12       30.40       38.92      1.35 o
  -1   2  12      253.53      278.94      2.42 o
   0   2  12      374.71      396.40      3.35 o
   1   2  12        3.01        3.91      1.45 o
   2   2  12       29.48       32.20      2.17 o
   3   2  12       14.01       10.67      2.64 o
   4   2  12        5.17        1.64      4.10 o
   5   2  12        4.64        3.52      3.62 o
   6   2  12       59.21       55.67      4.68 o
   7   2  12       33.58       44.10      4.84 o
   8   2  12       17.72       19.30     10.06 o
 -14   3  12        3.59        9.14      4.13 o
 -13   3  12        5.90        7.08      3.17 o
 -12   3  12        3.33        3.71      2.98 o
 -11   3  12       87.36       81.24      3.36 o
 -10   3  12       27.11       26.30      2.29 o
  -9   3  12       31.52       26.25      2.32 o
  -8   3  12       31.37       35.54      1.78 o
  -7   3  12      210.63      210.89      2.93 o
  -6   3  12       15.39       18.96      1.48 o
  -5   3  12       30.02       34.42      1.45 o
  -4   3  12      201.13      201.29      2.41 o
  -3   3  12       86.10       74.59      1.86 o
  -2   3  12        9.12       10.72      1.46 o
  -1   3  12      122.92      117.01      1.81 o
   0   3  12       64.99       60.07      1.57 o
   1   3  12       21.68       22.28      1.53 o
   2   3  12        0.60        0.26      0.89 o
   3   3  12        2.75        0.15      2.48 o
   4   3  12       18.37       16.11      3.73 o
   5   3  12       28.69       24.79      4.18 o
   6   3  12       12.38       12.23      4.29 o
   7   3  12        6.09       10.58      4.48 o
   8   3  12        5.26       11.70     10.30 o
 -14   4  12        1.38        2.45      4.37 o
 -13   4  12        0.92        0.44      2.94 o
 -12   4  12        0.03        0.02      2.47 o
 -11   4  12        9.13        9.21      2.45 o
 -10   4  12       40.63       43.45      3.11 o
  -9   4  12      309.63      322.73      4.11 o
  -8   4  12       15.92       14.50      1.64 o
  -7   4  12        5.81        4.51      1.07 o
  -6   4  12       93.37       90.94      1.90 o
  -5   4  12       11.67       10.34      0.82 o
  -4   4  12        6.97        7.67      1.12 o
  -3   4  12        3.25        2.12      1.55 o
  -2   4  12        5.81       10.14      1.61 o
  -1   4  12      533.51      538.73      4.75 o
   0   4  12      215.64      211.12      3.79 o
   1   4  12      150.15      142.38      2.32 o
   2   4  12        0.49        2.00      1.71 o
   3   4  12        0.70        1.63      2.18 o
   4   4  12        0.40       -0.19      3.25 o
   5   4  12        0.98       -2.34      3.98 o
   6   4  12        1.73        2.20      4.04 o
   7   4  12       32.55       42.71      5.00 o
   8   4  12        0.11        3.44      7.36 o
 -14   5  12        7.48        3.18      9.55 o
 -13   5  12        5.09        2.09      3.27 o
 -12   5  12        4.82        4.22      2.71 o
 -11   5  12       21.26       22.92      2.74 o
 -10   5  12       96.98       89.72      3.40 o
  -9   5  12        3.61        3.84      2.63 o
  -8   5  12      330.81      316.69      3.35 o
  -7   5  12       41.28       41.22      1.78 o
  -6   5  12       74.80       76.39      1.87 o
  -5   5  12       12.56       10.91      1.15 o
  -4   5  12        5.33        4.49      1.10 o
  -3   5  12       14.62       18.35      1.64 o
  -2   5  12       22.86       26.40      1.79 o
  -1   5  12       19.57       19.52      1.89 o
   0   5  12       11.53       10.60      1.04 o
   1   5  12       25.89       27.59      1.48 o
   2   5  12       46.73       49.67      2.32 o
   3   5  12       17.09       16.00      2.42 o
   4   5  12        2.30        3.42      3.15 o
   5   5  12       19.95       15.49      3.54 o
   6   5  12       15.90       16.00      3.79 o
   7   5  12        0.63       -2.01      4.94 o
 -13   6  12       10.83        9.26      4.22 o
 -12   6  12        3.51        1.90      3.01 o
 -11   6  12        1.75        1.85      2.59 o
 -10   6  12        1.70        3.66      2.55 o
  -9   6  12       29.87       37.47      2.88 o
  -8   6  12        8.56        6.44      1.80 o
  -7   6  12      102.72      116.60      2.22 o
  -6   6  12       50.85       49.90      1.66 o
  -5   6  12       21.19       16.95      1.37 o
  -4   6  12        4.48        3.48      1.18 o
  -3   6  12       34.33       33.43      1.42 o
  -2   6  12       29.51       30.49      2.09 o
  -1   6  12        6.80        8.24      1.01 o
   0   6  12       82.34       70.51      4.30 o
   1   6  12        9.01       14.50      2.28 o
   2   6  12       43.77       44.38      3.08 o
   3   6  12        5.45        4.07      2.89 o
   4   6  12        4.81        3.56      3.02 o
   5   6  12        1.04       -0.99      3.24 o
   6   6  12        0.32        1.12      3.39 o
   7   6  12       12.03        8.52      4.39 o
 -13   7  12       26.21       26.27      5.75 o
 -12   7  12        1.20        2.05      3.47 o
 -11   7  12        2.58        1.03      2.92 o
 -10   7  12       64.63       69.55      3.26 o
  -9   7  12       54.26       60.16      3.08 o
  -8   7  12      123.22      120.39      2.96 o
  -7   7  12       79.92       77.84      2.10 o
  -6   7  12       11.49       12.21      1.27 o
  -5   7  12       41.68       46.19      1.64 o
  -4   7  12       19.84       16.90      1.47 o
  -3   7  12       37.79       40.99      1.54 o
  -2   7  12       42.66       36.43      1.47 o
  -1   7  12        4.82        5.52      1.47 o
   0   7  12        4.09        5.67      2.35 o
   1   7  12       86.45       82.45      3.47 o
   2   7  12       33.07       30.12      2.84 o
   3   7  12        3.13        4.21      2.77 o
   4   7  12        7.30        8.08      3.07 o
   5   7  12       13.16       11.48      3.26 o
   6   7  12       11.15       12.65      3.74 o
 -12   8  12       50.09       58.82      5.59 o
 -11   8  12        3.37        4.35      3.09 o
 -10   8  12        5.67        7.07      3.06 o
  -9   8  12        8.10        7.87      2.93 o
  -8   8  12        0.83       -0.75      2.56 o
  -7   8  12        0.02       -0.09      2.11 o
  -6   8  12        1.66        0.82      1.82 o
  -5   8  12        5.39        6.62      1.79 o
  -4   8  12       76.09       73.07      2.19 o
  -3   8  12       15.36       15.03      1.30 o
  -2   8  12       20.29       25.57      1.65 o
  -1   8  12       46.58       43.45      1.99 o
   0   8  12       95.77      103.47      3.60 o
   1   8  12       23.21       21.23      2.90 o
   2   8  12        8.15        4.07      2.87 o
   3   8  12        5.31        7.92      2.66 o
   4   8  12        0.25        1.17      2.87 o
   5   8  12        0.53        1.01      3.22 o
   6   8  12        2.02        2.36      4.36 o
 -12   9  12        2.48       -0.95      6.56 o
 -11   9  12       10.72       11.18      4.53 o
 -10   9  12        2.98        3.44      3.11 o
  -9   9  12        3.36        4.93      3.00 o
  -8   9  12       35.79       39.48      2.65 o
  -7   9  12       64.51       62.26      3.10 o
  -6   9  12      121.70      133.54      3.49 o
  -5   9  12       26.25       31.17      2.21 o
  -4   9  12      168.99      171.25      3.16 o
  -3   9  12       18.18       18.98      2.39 o
  -2   9  12       53.32       52.39      2.69 o
  -1   9  12        2.49        3.62      2.07 o
   0   9  12        4.12        3.87      2.94 o
   1   9  12       12.27       13.75      2.88 o
   2   9  12       10.05        9.52      3.01 o
   3   9  12       10.10        9.43      3.15 o
   4   9  12       12.69       15.72      3.13 o
   5   9  12        2.10        4.63      3.88 o
 -11  10  12        0.72       -0.37      5.63 o
 -10  10  12        0.31        2.19      3.50 o
  -9  10  12       11.56       18.53      3.05 o
  -8  10  12       41.69       49.19      3.13 o
  -7  10  12        0.99        2.37      2.41 o
  -6  10  12       11.00       12.35      2.32 o
  -5  10  12       24.55       26.97      2.67 o
  -4  10  12        2.95        4.05      2.21 o
  -3  10  12        1.17        4.74      2.15 o
  -2  10  12       23.81       25.69      2.83 o
  -1  10  12       40.11       34.89      3.12 o
   0  10  12        0.07        3.83      2.99 o
   1  10  12       31.66       32.51      3.28 o
   2  10  12       27.42       26.91      3.34 o
   3  10  12        7.71       14.03      3.26 o
   4  10  12        6.85        4.51      3.94 o
 -10  11  12       29.34       46.49      9.40 o
  -9  11  12       12.04       10.51      3.45 o
  -8  11  12       25.70       27.03      3.40 o
  -7  11  12        1.10        4.71      3.18 o
  -6  11  12        1.89        4.10      2.85 o
  -5  11  12       16.46       18.83      2.75 o
  -4  11  12        2.92        4.35      2.49 o
  -3  11  12       24.72       27.75      2.56 o
  -2  11  12       13.47       13.81      2.78 o
  -1  11  12       48.42       51.64      3.47 o
   0  11  12       26.47       27.18      3.40 o
   1  11  12       20.87       17.99      3.16 o
   2  11  12        0.40        3.53      2.96 o
   3  11  12        0.55        0.58      4.93 o
  -8  12  12        3.98        8.36      4.38 o
  -7  12  12        3.09        6.97      3.14 o
  -6  12  12        6.10        6.28      2.98 o
  -5  12  12       23.34       29.97      3.08 o
  -4  12  12        5.96        5.05      2.89 o
  -3  12  12       22.47       25.01      3.31 o
  -2  12  12       39.46       46.02      3.27 o
  -1  12  12       34.85       35.88      3.54 o
   0  12  12       39.96       39.25      3.47 o
   1  12  12       14.90       12.48      3.86 o
   2  12  12        8.39        6.62      5.62 o
  -7  13  12       20.55       17.21     10.55 o
  -6  13  12        7.46        6.64      7.48 o
  -5  13  12       11.88       15.73      4.23 o
  -4  13  12        9.26        9.26      3.91 o
  -3  13  12        5.09        7.00      4.00 o
  -2  13  12        4.60        4.63      4.31 o
  -1  13  12        6.73       11.13      4.25 o
   0  13  12        6.41       11.71      6.43 o
 -14   1  13        7.69       12.94      3.95 o
 -13   1  13        5.23        6.36      3.40 o
 -12   1  13        0.96        0.88      3.20 o
 -11   1  13        9.75       11.82      2.29 o
 -10   1  13       42.43       49.04      2.85 o
  -9   1  13      202.04      199.64      3.68 o
  -8   1  13       71.71       66.66      2.08 o
  -7   1  13        7.75        7.86      1.20 o
  -6   1  13       11.93       10.86      1.58 o
  -5   1  13       12.34       12.71      0.84 o
  -4   1  13       15.60       15.44      1.14 o
  -3   1  13      101.77       87.52      1.80 o
  -2   1  13       21.98       17.45      1.27 o
  -1   1  13      160.90      151.06      2.52 o
   0   1  13       32.80       26.65      1.54 o
   1   1  13       45.64       43.88      1.59 o
   2   1  13       14.62       13.49      2.24 o
   3   1  13        0.57        1.37      3.13 o
   4   1  13        1.56        0.76      4.48 o
   5   1  13        7.92        7.04      4.84 o
   6   1  13       17.18       21.60      5.35 o
   7   1  13       31.26       28.43     10.80 o
 -14   2  13       19.44       20.49      4.49 o
 -13   2  13        9.71       12.33      3.35 o
 -12   2  13        5.83        3.78      3.19 o
 -11   2  13        1.06        0.60      2.62 o
 -10   2  13      145.34      145.30      3.33 o
  -9   2  13      139.19      137.99      3.56 o
  -8   2  13       12.81       11.21      1.96 o
  -7   2  13        4.89        7.13      1.64 o
  -6   2  13        2.03        4.77      1.45 o
  -5   2  13       17.91       17.57      1.50 o
  -4   2  13       38.78       46.46      1.53 o
  -3   2  13       34.47       34.75      1.63 o
  -2   2  13       14.65       14.50      1.28 o
  -1   2  13        5.23        4.53      1.26 o
   0   2  13        7.27        8.68      1.55 o
   1   2  13        9.99       10.77      1.41 o
   2   2  13       51.84       49.83      2.71 o
   3   2  13        0.92        2.69      3.18 o
   4   2  13       10.50        8.61      4.47 o
   5   2  13        0.12        0.45      4.54 o
   6   2  13        7.15       11.95      5.23 o
   7   2  13        5.25        0.43     10.20 o
 -14   3  13        1.69        1.19      5.22 o
 -13   3  13        2.71        5.64      2.93 o
 -12   3  13        0.59        1.04      2.80 o
 -11   3  13       16.62       16.82      2.78 o
 -10   3  13        5.06        4.85      2.26 o
  -9   3  13       34.78       31.86      2.43 o
  -8   3  13      125.75      118.14      3.04 o
  -7   3  13       18.73       19.39      1.46 o
  -6   3  13       73.91       79.78      1.99 o
  -5   3  13       13.61       14.45      1.49 o
  -4   3  13      139.39      128.58      2.49 o
  -3   3  13        6.00        7.43      1.56 o
  -2   3  13       11.91       10.22      1.51 o
  -1   3  13       14.25       13.29      1.32 o
   0   3  13       13.52       12.38      1.23 o
   1   3  13       34.24       31.46      1.96 o
   2   3  13        4.33        6.39      2.38 o
   3   3  13        0.38       -0.24      3.11 o
   4   3  13        5.19        3.04      3.45 o
   5   3  13        8.50        7.06      4.04 o
   6   3  13        2.14        1.97      4.17 o
   7   3  13        7.89       10.23     11.14 o
 -14   4  13       12.84       20.32      5.79 o
 -13   4  13       10.79       10.26      3.10 o
 -12   4  13        0.18       -0.14      3.07 o
 -11   4  13       37.74       31.06      2.72 o
 -10   4  13      109.22      115.25      3.57 o
  -9   4  13       45.83       47.53      2.46 o
  -8   4  13       35.05       40.93      2.37 o
  -7   4  13       28.36       28.00      2.00 o
  -6   4  13       17.72       14.47      1.55 o
  -5   4  13        8.58        8.35      1.01 o
  -4   4  13        0.41        1.58      1.39 o
  -3   4  13       27.87       27.11      1.87 o
  -2   4  13        0.95        1.77      1.57 o
  -1   4  13        8.57        6.82      0.93 o
   0   4  13        3.43        5.58      1.15 o
   1   4  13       80.25       71.11      2.36 o
   2   4  13        5.95        6.65      2.18 o
   3   4  13        1.52       -0.54      2.65 o
   4   4  13        2.25       -0.93      3.33 o
   5   4  13        1.16        1.81      4.05 o
   6   4  13       13.33       13.81      4.32 o
   7   4  13       10.08       10.14      8.82 o
 -13   5  13        4.08        3.21      3.95 o
 -12   5  13        4.35        3.35      2.84 o
 -11   5  13        4.42        6.30      2.68 o
 -10   5  13       15.68       17.51      2.68 o
  -9   5  13        5.26        6.03      2.42 o
  -8   5  13       27.99       33.47      2.30 o
  -7   5  13       22.39       22.40      1.82 o
  -6   5  13        5.39        5.21      1.42 o
  -5   5  13        4.58        3.85      1.18 o
  -4   5  13       14.49       13.44      1.29 o
  -3   5  13        0.88        0.98      1.86 o
  -2   5  13       73.67       76.86      2.64 o
  -1   5  13        8.33        5.86      1.53 o
   0   5  13        2.97        2.47      1.14 o
   1   5  13       10.29       12.14      2.32 o
   2   5  13        2.39        1.58      2.84 o
   3   5  13        0.41       -0.56      2.94 o
   4   5  13        2.98        1.89      3.47 o
   5   5  13        1.81        3.19      3.56 o
   6   5  13        2.34        4.13      3.98 o
 -13   6  13       58.91       59.83      6.37 o
 -12   6  13        6.74        9.08      3.05 o
 -11   6  13        0.96       -0.13      2.68 o
 -10   6  13       17.33       15.86      2.52 o
  -9   6  13        8.06        8.03      2.40 o
  -8   6  13       38.29       41.95      2.52 o
  -7   6  13       55.24       56.83      2.17 o
  -6   6  13        5.32        5.38      1.29 o
  -5   6  13       11.30       12.62      1.40 o
  -4   6  13       16.99       19.68      1.39 o
  -3   6  13       53.15       53.98      2.23 o
  -2   6  13       43.11       45.02      2.44 o
  -1   6  13       31.42       31.65      2.27 o
   0   6  13        2.18        2.73      2.33 o
   1   6  13        7.94       11.13      2.76 o
   2   6  13        2.37        5.84      2.97 o
   3   6  13        0.72       -0.49      2.94 o
   4   6  13        9.32       10.87      3.53 o
   5   6  13        1.56        0.09      3.20 o
   6   6  13        1.98        1.64      4.39 o
 -12   7  13        2.70       -0.29      4.13 o
 -11   7  13        1.32        0.45      3.06 o
 -10   7  13        8.15        9.41      3.07 o
  -9   7  13       11.26       11.55      2.55 o
  -8   7  13       45.74       45.28      2.80 o
  -7   7  13       32.14       34.27      2.35 o
  -6   7  13        2.57        4.22      1.95 o
  -5   7  13        9.46        7.02      1.87 o
  -4   7  13       37.20       37.23      1.98 o
  -3   7  13       16.99       15.69      2.09 o
  -2   7  13      111.85      111.90      2.87 o
  -1   7  13        4.75        3.11      2.30 o
   0   7  13        3.67        4.63      2.81 o
   1   7  13        5.97        7.01      2.92 o
   2   7  13        6.10        7.10      2.84 o
   3   7  13       14.98       13.15      2.65 o
   4   7  13        4.78        1.36      2.93 o
   5   7  13        6.49        3.50      3.75 o
 -12   8  13        0.55        1.83      5.38 o
 -11   8  13        0.10       -0.27      3.18 o
 -10   8  13       15.85       15.66      3.18 o
  -9   8  13        9.42        7.85      2.91 o
  -8   8  13        7.87        8.14      2.61 o
  -7   8  13       48.60       54.79      2.81 o
  -6   8  13        9.71       10.57      1.99 o
  -5   8  13       38.02       42.11      1.99 o
  -4   8  13        0.00        1.24      2.00 o
  -3   8  13       50.23       48.49      2.54 o
  -2   8  13       58.04       60.20      2.60 o
  -1   8  13        1.29        2.48      2.28 o
   0   8  13       27.24       32.05      3.01 o
   1   8  13        1.07        1.78      2.90 o
   2   8  13        3.79        5.24      3.01 o
   3   8  13        1.93        4.32      2.75 o
   4   8  13        1.38        2.20      2.97 o
   5   8  13        2.36       -1.05      4.29 o
 -11   9  13        6.46        1.64      4.66 o
 -10   9  13        6.75        8.02      3.02 o
  -9   9  13       58.51       58.84      3.50 o
  -8   9  13       43.72       48.81      3.20 o
  -7   9  13        2.35        3.74      2.66 o
  -6   9  13        3.48        4.84      2.42 o
  -5   9  13        7.56       10.89      2.29 o
  -4   9  13       16.87       15.79      2.37 o
  -3   9  13       25.00       21.10      2.65 o
  -2   9  13        8.72        9.80      2.62 o
  -1   9  13        7.02        8.84      2.62 o
   0   9  13        1.94       -0.80      3.04 o
   1   9  13        5.85        4.70      3.21 o
   2   9  13        0.68        3.91      2.94 o
   3   9  13        2.29       -0.32      3.07 o
   4   9  13        2.53        2.19      3.97 o
 -10  10  13        1.51        2.53      4.34 o
  -9  10  13        8.02       15.26      3.31 o
  -8  10  13       50.51       51.20      3.41 o
  -7  10  13        1.19        2.77      2.73 o
  -6  10  13        1.70        2.08      2.71 o
  -5  10  13        4.42        4.74      2.71 o
  -4  10  13        4.71        6.58      2.38 o
  -3  10  13        2.00        4.27      2.69 o
  -2  10  13       23.84       21.13      2.87 o
  -1  10  13       13.46       16.18      3.03 o
   0  10  13       15.91       16.60      3.26 o
   1  10  13       17.67       17.68      3.39 o
   2  10  13        5.13        4.90      3.13 o
   3  10  13       19.07       15.36      4.26 o
  -9  11  13        9.24       11.15      4.99 o
  -8  11  13       16.34       21.83      4.28 o
  -7  11  13       19.39       16.50      3.49 o
  -6  11  13        4.79        4.42      2.78 o
  -5  11  13        0.88        1.52      2.85 o
  -4  11  13        2.49        3.71      2.66 o
  -3  11  13        2.41        5.52      2.52 o
  -2  11  13        6.35        5.69      3.06 o
  -1  11  13        6.06        7.32      3.23 o
   0  11  13        2.05        4.51      3.29 o
   1  11  13        4.51        5.71      3.83 o
   2  11  13        4.24        3.71      5.30 o
  -7  12  13       25.02       22.06      6.79 o
  -6  12  13        4.84        8.74      5.23 o
  -5  12  13        4.45        5.83      3.91 o
  -4  12  13        2.93        2.46      3.21 o
  -3  12  13        0.23        3.70      3.37 o
  -2  12  13       10.40       11.72      3.29 o
  -1  12  13        4.70       10.36      3.93 o
   0  12  13       10.88       10.06      5.63 o
  -4  13  13       15.74       12.91      6.00 o
  -3  13  13        0.42        3.59      5.84 o
 -14   0  14        1.32        4.14      6.89 o
 -13   0  14       79.13       83.97      6.10 o
 -12   0  14       31.06       36.67      4.68 o
 -11   0  14      215.83      233.50      6.01 o
 -10   0  14       51.33       57.12      4.30 o
  -9   0  14       65.60       68.65      3.92 o
  -8   0  14      172.09      151.92      5.18 o
  -7   0  14       60.16       54.12      2.11 o
  -6   0  14        5.00        6.52      3.10 o
  -5   0  14       35.03       38.58      2.39 o
  -4   0  14       18.66       18.30      2.03 o
  -3   0  14      219.54      246.38      3.68 o
  -2   0  14       46.72       40.26      2.27 o
  -1   0  14       13.31        9.26      2.26 o
   0   0  14        9.56       10.13      2.17 o
   1   0  14        5.39        6.78      3.13 o
   2   0  14        1.48        0.95      3.62 o
   3   0  14        8.04        7.81      4.93 o
   4   0  14        1.42       -0.43      5.03 o
   5   0  14        6.53       10.63      7.37 o
 -14   1  14        0.37       -0.82      4.98 o
 -13   1  14        0.69        1.12      3.20 o
 -12   1  14        6.08        4.55      3.14 o
 -11   1  14       55.73       50.84      3.15 o
 -10   1  14       12.17       14.72      2.62 o
  -9   1  14       78.99       85.26      3.25 o
  -8   1  14       85.73       85.67      2.84 o
  -7   1  14        3.33        3.11      2.08 o
  -6   1  14       41.13       35.67      1.84 o
  -5   1  14       13.64       11.10      0.90 o
  -4   1  14        9.22        9.61      1.05 o
  -3   1  14        6.33        6.41      1.58 o
  -2   1  14        7.47        8.22      1.46 o
  -1   1  14       63.81       54.61      1.80 o
   0   1  14       12.29       11.50      1.70 o
   1   1  14        1.74        1.55      1.90 o
   2   1  14       25.01       25.13      2.93 o
   3   1  14       19.22       18.47      3.22 o
   4   1  14        4.62        2.04      3.58 o
   5   1  14        0.66        0.47      5.00 o
 -14   2  14        1.58        1.67      5.01 o
 -13   2  14        0.69       -0.28      3.31 o
 -12   2  14        0.13        1.61      3.11 o
 -11   2  14       15.19       15.14      2.75 o
 -10   2  14        6.92        6.72      2.70 o
  -9   2  14        6.64       11.21      2.62 o
  -8   2  14       17.02       15.40      2.35 o
  -7   2  14       67.42       71.20      2.47 o
  -6   2  14        1.48        2.77      1.58 o
  -5   2  14        9.00        8.71      1.09 o
  -4   2  14        9.25        8.27      1.37 o
  -3   2  14      111.13      113.23      2.29 o
  -2   2  14        1.97        2.42      1.27 o
  -1   2  14       18.02       21.49      1.69 o
   0   2  14       88.60       78.53      2.31 o
   1   2  14       38.16       37.18      2.28 o
   2   2  14        1.11        0.81      2.52 o
   3   2  14        5.60        5.51      3.06 o
   4   2  14        0.35       -0.46      3.93 o
   5   2  14        2.60        3.67      5.10 o
 -14   3  14        3.83        5.94      6.95 o
 -13   3  14        3.38        3.62      3.13 o
 -12   3  14        5.89        5.55      3.11 o
 -11   3  14       12.96       11.85      2.77 o
 -10   3  14       15.90       14.78      2.78 o
  -9   3  14       60.83       57.60      2.71 o
  -8   3  14      124.07      119.25      3.05 o
  -7   3  14       26.71       28.99      2.21 o
  -6   3  14      105.63       96.25      2.32 o
  -5   3  14        1.29        0.92      0.75 o
  -4   3  14       23.33       19.67      1.79 o
  -3   3  14       22.82       22.39      1.75 o
  -2   3  14        6.74        8.86      1.58 o
  -1   3  14        6.07        5.49      1.41 o
   0   3  14        4.04        5.16      1.76 o
   1   3  14       12.52       12.57      1.93 o
   2   3  14        5.60        5.82      2.75 o
   3   3  14        0.16        0.27      3.06 o
   4   3  14        0.78       -1.21      4.23 o
   5   3  14        2.91       -0.09      5.07 o
 -13   4  14        1.84        3.48      3.56 o
 -12   4  14       16.46       11.79      3.08 o
 -11   4  14        4.72        4.83      2.64 o
 -10   4  14       12.76       14.54      2.58 o
  -9   4  14        7.97       11.93      2.21 o
  -8   4  14      246.32      266.29      3.91 o
  -7   4  14      119.79      124.19      2.87 o
  -6   4  14       10.32       11.97      1.73 o
  -5   4  14        0.87        0.44      0.87 o
  -4   4  14        3.03        1.63      1.44 o
  -3   4  14        0.83        1.66      1.81 o
  -2   4  14       50.90       51.44      1.98 o
  -1   4  14      134.53      126.21      2.60 o
   0   4  14       97.77       93.59      2.31 o
   1   4  14        0.67        1.33      2.21 o
   2   4  14       13.21       15.49      3.39 o
   3   4  14        2.69        2.10      3.43 o
   4   4  14        0.27       -0.41      3.50 o
   5   4  14        2.06        5.21      4.13 o
   6   4  14        0.78        3.06     10.45 o
 -13   5  14        1.44       -0.20      4.47 o
 -12   5  14        9.71        8.77      2.93 o
 -11   5  14       79.63       77.12      3.12 o
 -10   5  14        7.59       10.35      2.62 o
  -9   5  14       12.73       13.28      2.56 o
  -8   5  14       52.76       56.66      2.56 o
  -7   5  14       55.61       55.38      2.34 o
  -6   5  14       29.03       26.37      2.00 o
  -5   5  14       15.27       14.00      1.74 o
  -4   5  14        9.04        7.69      1.95 o
  -3   5  14        2.08        2.76      1.97 o
  -2   5  14      150.61      149.41      3.36 o
  -1   5  14       19.32       17.02      2.26 o
   0   5  14        9.23       11.42      2.69 o
   1   5  14       23.75       23.87      3.17 o
   2   5  14       16.14       15.54      3.51 o
   3   5  14        3.54        2.00      3.40 o
   4   5  14        7.95        5.28      3.66 o
   5   5  14        4.23        6.80      3.94 o
 -12   6  14       48.68       57.86      5.19 o
 -11   6  14        1.22        1.63      2.70 o
 -10   6  14       19.19       14.45      2.76 o
  -9   6  14       97.55      108.18      3.66 o
  -8   6  14      168.02      171.11      3.84 o
  -7   6  14       22.47       23.65      2.31 o
  -6   6  14        4.96        4.74      1.97 o
  -5   6  14        3.54        0.09      1.77 o
  -4   6  14        2.65        3.45      2.04 o
  -3   6  14       28.50       35.01      2.42 o
  -2   6  14       14.71       15.53      2.33 o
  -1   6  14       50.53       46.69      2.77 o
   0   6  14       11.07        8.00      2.67 o
   1   6  14        1.06        2.82      2.87 o
   2   6  14       33.04       36.26      3.50 o
   3   6  14        0.14        2.10      3.58 o
   4   6  14       13.31       16.17      3.94 o
   5   6  14        1.59        1.93      4.95 o
 -12   7  14        5.50        5.84      4.48 o
 -11   7  14       13.81       11.21      3.16 o
 -10   7  14       19.79       23.37      3.14 o
  -9   7  14       51.70       52.09      3.39 o
  -8   7  14       26.89       26.76      2.70 o
  -7   7  14       59.09       61.74      3.04 o
  -6   7  14        9.10        7.92      2.06 o
  -5   7  14       11.20        7.43      2.20 o
  -4   7  14        6.55        7.57      2.16 o
  -3   7  14       22.31       24.14      2.43 o
  -2   7  14       89.16       94.81      3.37 o
  -1   7  14        4.81        6.13      2.48 o
   0   7  14        5.25        8.64      3.09 o
   1   7  14       11.87       13.31      3.28 o
   2   7  14        0.03        0.11      2.87 o
   3   7  14        1.77        1.61      2.87 o
   4   7  14        3.85        5.54      3.47 o
 -11   8  14       14.06       12.37      3.97 o
 -10   8  14        7.21        6.34      3.05 o
  -9   8  14       24.89       28.77      3.24 o
  -8   8  14        1.60        0.39      2.68 o
  -7   8  14        5.51        5.10      2.82 o
  -6   8  14       11.67       11.20      2.88 o
  -5   8  14       19.54       15.68      2.19 o
  -4   8  14       32.25       30.77      2.66 o
  -3   8  14       14.19       12.29      2.62 o
  -2   8  14       23.44       21.03      2.75 o
  -1   8  14       35.24       34.48      2.82 o
   0   8  14       11.49        9.95      3.00 o
   1   8  14       29.24       28.40      3.21 o
   2   8  14        5.80        6.90      3.02 o
   3   8  14        3.53        2.90      3.13 o
   4   8  14        7.11       18.70      5.85 o
 -10   9  14       11.34        9.17      3.79 o
  -9   9  14       18.30       21.17      3.54 o
  -8   9  14       18.24       17.03      3.35 o
  -7   9  14       44.39       47.68      3.61 o
  -6   9  14       46.97       41.78      3.18 o
  -5   9  14        0.52        0.00      2.55 o
  -4   9  14       63.33       67.32      3.14 o
  -3   9  14        5.71        4.68      2.71 o
  -2   9  14       21.60       23.18      2.94 o
  -1   9  14       33.63       29.56      3.27 o
   0   9  14       11.44        5.76      3.13 o
   1   9  14        2.01        4.57      3.20 o
   2   9  14        2.51        4.56      3.68 o
   3   9  14        5.02        4.48      6.77 o
  -9  10  14        8.53       14.38      5.14 o
  -8  10  14       26.84       30.67      3.78 o
  -7  10  14        9.81       10.92      2.88 o
  -6  10  14       11.08       14.75      2.75 o
  -5  10  14        4.58        3.72      2.89 o
  -4  10  14        2.28        2.00      2.85 o
  -3  10  14        5.62        2.83      2.79 o
  -2  10  14       25.92       25.32      3.02 o
  -1  10  14        2.41        0.82      3.35 o
   0  10  14       11.49       11.94      3.54 o
   1  10  14        0.17       -0.50      4.26 o
   2  10  14        4.24        6.42      6.66 o
  -8  11  14       45.58       44.57      9.94 o
  -7  11  14       59.53       58.76      6.54 o
  -6  11  14        0.11       -1.10      3.44 o
  -5  11  14        9.85       10.95      3.15 o
  -4  11  14        3.75        3.89      2.82 o
  -3  11  14        0.83       -0.52      3.06 o
  -2  11  14       12.22       13.84      3.89 o
  -1  11  14        0.90        4.05      3.88 o
   0  11  14        1.46        3.47      4.98 o
  -5  12  14       11.11       17.80      5.12 o
  -4  12  14        0.02       -0.15      3.94 o
  -3  12  14       14.82       18.90      4.67 o
  -2  12  14        9.08        9.41      4.74 o
 -13   1  15        0.75       -2.48      3.82 o
 -12   1  15       19.01       17.82      3.27 o
 -11   1  15       49.22       47.16      3.26 o
 -10   1  15       82.86       74.01      3.13 o
  -9   1  15       24.22       28.11      2.93 o
  -8   1  15       58.34       60.63      3.27 o
  -7   1  15        0.72       -0.53      2.66 o
  -6   1  15       91.89       89.08      3.00 o
  -5   1  15        7.54        6.51      1.15 o
  -4   1  15       37.58       34.29      1.83 o
  -3   1  15       22.97       25.41      1.82 o
  -2   1  15       18.76       20.44      1.96 o
  -1   1  15       20.34       18.96      1.84 o
   0   1  15       21.68       19.75      2.12 o
   1   1  15        5.12        5.86      2.31 o
   2   1  15        9.50        9.39      2.60 o
   3   1  15       15.68       14.37      3.46 o
   4   1  15        0.28       -3.38      3.38 o
   5   1  15        0.76        2.60      8.92 o
 -13   2  15        2.15       -1.13      3.51 o
 -12   2  15       46.84       46.40      3.69 o
 -11   2  15       11.02        9.89      2.93 o
 -10   2  15        6.23        5.04      2.44 o
  -9   2  15      153.11      173.02      4.10 o
  -8   2  15        4.08        4.77      2.42 o
  -7   2  15        2.25        2.58      2.43 o
  -6   2  15        1.45        0.94      1.85 o
  -5   2  15        0.75        0.58      1.15 o
  -4   2  15        4.31        3.95      1.26 o
  -3   2  15        6.27        6.21      1.63 o
  -2   2  15       51.49       47.74      2.01 o
  -1   2  15       13.33       11.81      1.89 o
   0   2  15        0.13        0.55      1.81 o
   1   2  15        5.08        7.14      2.37 o
   2   2  15       37.17       34.12      3.18 o
   3   2  15        0.12        1.51      3.21 o
   4   2  15        0.58        0.54      3.86 o
   5   2  15        0.36        0.33      6.56 o
 -13   3  15        2.59        0.09      4.21 o
 -12   3  15        6.06        3.29      3.18 o
 -11   3  15        6.21        7.92      2.70 o
 -10   3  15       26.60       24.99      2.79 o
  -9   3  15       52.92       59.28      2.84 o
  -8   3  15       63.65       60.56      2.87 o
  -7   3  15       43.86       41.36      2.43 o
  -6   3  15       37.78       34.32      2.26 o
  -5   3  15        0.58        0.26      1.79 o
  -4   3  15        5.34        3.65      1.74 o
  -3   3  15        4.41        4.22      1.76 o
  -2   3  15        3.63        3.86      1.76 o
  -1   3  15       32.80       30.10      2.31 o
   0   3  15       10.73        9.96      2.11 o
   1   3  15       15.51       16.90      2.90 o
   2   3  15        2.79        1.74      3.44 o
   3   3  15        0.78        1.06      3.55 o
   4   3  15        5.53        5.39      3.90 o
   5   3  15        6.10        8.46      6.74 o
 -13   4  15        1.14        5.95      4.66 o
 -12   4  15        7.73        9.48      3.02 o
 -11   4  15        2.77        0.93      2.62 o
 -10   4  15        1.60        0.62      2.54 o
  -9   4  15       71.90       70.98      3.14 o
  -8   4  15       28.96       34.02      2.49 o
  -7   4  15      115.04      114.49      2.89 o
  -6   4  15        4.45        6.33      1.90 o
  -5   4  15        1.38        1.66      2.00 o
  -4   4  15        0.98        0.99      1.86 o
  -3   4  15        1.98        2.76      1.96 o
  -2   4  15       70.40       64.50      2.46 o
  -1   4  15       68.24       58.36      2.59 o
   0   4  15       73.04       72.03      3.19 o
   1   4  15        4.24        3.57      3.41 o
   2   4  15        9.34       15.85      3.64 o
   3   4  15        2.60        1.81      3.64 o
   4   4  15        1.27        5.53      3.99 o
   5   4  15        0.38       -6.85      6.85 o
 -12   5  15        1.49        2.09      3.78 o
 -11   5  15       26.27       28.31      3.20 o
 -10   5  15       44.22       42.27      3.25 o
  -9   5  15       15.81       13.13      2.89 o
  -8   5  15       40.02       35.05      2.86 o
  -7   5  15       71.58       65.17      2.95 o
  -6   5  15       26.35       24.26      1.92 o
  -5   5  15        6.54        5.27      2.09 o
  -4   5  15        3.30        1.10      2.00 o
  -3   5  15        0.98        0.09      2.07 o
  -2   5  15       46.18       50.83      2.73 o
  -1   5  15        2.58        3.73      2.43 o
   0   5  15       10.33       10.76      2.60 o
   1   5  15       35.34       38.25      3.51 o
   2   5  15       13.75       14.95      3.74 o
   3   5  15        4.85        7.09      3.85 o
   4   5  15        1.44        3.17      5.06 o
 -12   6  15       11.60       14.95      5.51 o
 -11   6  15       30.87       31.96      3.33 o
 -10   6  15       17.84       13.98      2.96 o
  -9   6  15       18.24       22.05      3.06 o
  -8   6  15       38.81       37.00      2.91 o
  -7   6  15       57.04       49.42      2.82 o
  -6   6  15        4.59        2.99      2.01 o
  -5   6  15        4.28        4.25      2.21 o
  -4   6  15        3.02        4.07      2.19 o
  -3   6  15        6.13        8.34      2.35 o
  -2   6  15      114.08      122.40      3.63 o
  -1   6  15      258.98      277.68      5.39 o
   0   6  15      250.91      256.90      5.08 o
   1   6  15       85.76       94.68      4.00 o
   2   6  15       21.30       19.80      3.26 o
   3   6  15        0.95        4.17      3.76 o
   4   6  15        0.92       -3.22      7.76 o
 -11   7  15       10.44        5.08      4.21 o
 -10   7  15       71.70       78.19      3.81 o
  -9   7  15       16.89       18.82      3.24 o
  -8   7  15        2.04        3.82      3.42 o
  -7   7  15       24.06       32.13      3.20 o
  -6   7  15        8.44        6.75      2.29 o
  -5   7  15       86.45       87.57      3.01 o
  -4   7  15        0.59       -0.20      2.31 o
  -3   7  15       35.21       34.55      2.91 o
  -2   7  15       18.99       17.13      2.86 o
  -1   7  15        5.12        8.08      2.64 o
   0   7  15        1.34        6.71      3.03 o
   1   7  15       24.06       23.32      3.26 o
   2   7  15        2.94        2.37      3.16 o
   3   7  15        1.96        3.62      5.02 o
 -11   8  15        2.76       13.39      6.92 o
 -10   8  15       18.75       24.40      4.75 o
  -9   8  15       94.30       97.39      4.32 o
  -8   8  15        2.66        6.28      3.48 o
  -7   8  15        1.40        4.31      3.36 o
  -6   8  15       17.51       22.17      2.92 o
  -5   8  15        6.90        5.33      2.43 o
  -4   8  15        8.59        6.93      2.65 o
  -3   8  15        6.89        6.50      2.73 o
  -2   8  15        7.10        7.65      2.77 o
  -1   8  15        6.23        6.99      2.89 o
   0   8  15        5.41        6.37      2.85 o
   1   8  15        0.75        2.67      3.22 o
   2   8  15        6.50        2.28      3.66 o
 -10   9  15       37.04       38.41      6.39 o
  -9   9  15       22.85       19.22      4.72 o
  -8   9  15        9.71       16.31      3.62 o
  -7   9  15        7.61        8.41      3.24 o
  -6   9  15       20.25       19.49      3.05 o
  -5   9  15        0.91        1.90      2.99 o
  -4   9  15       11.98       14.02      2.66 o
  -3   9  15        5.91        8.59      2.84 o
  -2   9  15       12.00       15.55      3.00 o
  -1   9  15        8.45        9.17      3.36 o
   0   9  15        8.82        7.37      3.19 o
   1   9  15        7.40       12.14      3.92 o
  -8  10  15        4.25        7.96      4.74 o
  -7  10  15       10.27        8.60      3.99 o
  -6  10  15        1.42       -1.39      3.81 o
  -5  10  15       17.79       13.46      3.22 o
  -4  10  15       16.32       12.13      3.05 o
  -3  10  15        4.22        3.71      2.90 o
  -2  10  15       10.81       15.23      3.79 o
  -1  10  15        8.04        7.27      4.31 o
   0  10  15       10.05       12.29      4.63 o
  -6  11  15        0.84       -0.47      4.62 o
  -5  11  15       27.16       22.48      4.53 o
  -4  11  15        4.46        1.87      3.92 o
  -3  11  15        8.15        7.10      4.36 o
  -2  11  15        2.43        4.12      4.78 o
 -13   0  16        3.95        1.85      5.64 o
 -12   0  16        1.37       -0.53      4.59 o
 -11   0  16        0.52        4.93      4.48 o
 -10   0  16      444.68      475.49      9.41 o
  -9   0  16       35.66       35.79      4.92 o
  -8   0  16      144.67      167.09      6.56 o
  -7   0  16       11.34        6.80      4.70 o
  -6   0  16        8.38        8.93      5.83 o
  -5   0  16       12.20       12.46      2.63 o
  -4   0  16       62.76       60.74      3.11 o
  -3   0  16       24.77       23.91      2.36 o
  -2   0  16       15.74       11.58      2.53 o
  -1   0  16       27.43       27.50      3.71 o
   0   0  16        5.78        3.70      3.26 o
   1   0  16      138.33      115.85      5.07 o
   2   0  16       15.65       15.18      3.83 o
   3   0  16       38.32       34.59      4.93 o
   4   0  16        0.25        5.89      8.10 o
 -13   1  16        2.37        5.15      4.39 o
 -12   1  16        5.10        6.25      3.33 o
 -11   1  16        8.99       12.37      3.17 o
 -10   1  16       51.72       54.55      3.33 o
  -9   1  16       85.63       87.75      4.05 o
  -8   1  16       10.70       11.45      2.80 o
  -7   1  16        2.24        3.10      3.03 o
  -6   1  16       26.28       23.46      3.46 o
  -5   1  16       11.25       10.75      1.97 o
  -4   1  16       41.35       37.94      1.93 o
  -3   1  16       41.09       37.09      2.10 o
  -2   1  16        6.61        7.14      1.79 o
  -1   1  16        2.82        3.17      1.97 o
   0   1  16        4.37        7.26      2.38 o
   1   1  16       13.84       16.99      2.85 o
   2   1  16        2.35        2.62      3.27 o
   3   1  16        1.56        2.75      3.99 o
   4   1  16        0.51       -6.19      6.19 o
 -13   2  16        4.05        3.49      5.62 o
 -12   2  16        0.61       -1.55      3.45 o
 -11   2  16        0.38        0.68      2.98 o
 -10   2  16        2.09        3.23      2.78 o
  -9   2  16        1.13        2.47      2.58 o
  -8   2  16       23.28       24.98      2.89 o
  -7   2  16        3.20        1.17      2.96 o
  -6   2  16       30.71       28.66      3.20 o
  -5   2  16        0.25        0.94      2.12 o
  -4   2  16        0.08        0.02      1.82 o
  -3   2  16        4.26        3.16      1.98 o
  -2   2  16        3.52        2.84      1.98 o
  -1   2  16        7.01        5.20      2.19 o
   0   2  16        7.20        7.49      2.62 o
   1   2  16        7.62        9.34      2.79 o
   2   2  16        0.33        2.61      3.73 o
   3   2  16        0.53        0.40      3.87 o
   4   2  16        0.34        2.12      6.52 o
 -12   3  16        0.74        1.80      4.58 o
 -11   3  16        9.01        6.16      2.81 o
 -10   3  16       13.40       14.05      2.72 o
  -9   3  16       40.85       35.90      2.68 o
  -8   3  16        2.76        4.26      2.41 o
  -7   3  16       38.04       43.49      3.21 o
  -6   3  16        0.96        2.83      2.11 o
  -5   3  16        6.47        8.05      2.27 o
  -4   3  16        9.35        8.63      2.16 o
  -3   3  16        0.83        0.78      2.01 o
  -2   3  16        1.79        2.32      2.07 o
  -1   3  16       15.00       13.53      2.40 o
   0   3  16       10.27        8.87      3.34 o
   1   3  16        1.47        5.51      3.19 o
   2   3  16        1.39        0.77      3.55 o
   3   3  16        0.17        1.13      4.53 o
   4   3  16        1.46        2.72      5.60 o
 -12   4  16        1.24        0.65      4.61 o
 -11   4  16        7.83        8.03      3.02 o
 -10   4  16        4.47        4.62      2.98 o
  -9   4  16       54.00       61.40      3.40 o
  -8   4  16       15.08       18.09      2.64 o
  -7   4  16        3.19        3.07      2.65 o
  -6   4  16        2.85        2.71      2.26 o
  -5   4  16        1.41        0.78      2.38 o
  -4   4  16        0.14        0.32      2.41 o
  -3   4  16       12.34       12.35      2.55 o
  -2   4  16        0.63        0.53      2.78 o
  -1   4  16       74.06       80.16      3.32 o
   0   4  16       27.35       30.89      3.40 o
   1   4  16       18.27       20.17      3.73 o
   2   4  16        0.67        2.91      3.67 o
   3   4  16        0.06       -4.75      4.75 o
 -12   5  16        4.79        7.83      5.73 o
 -11   5  16       15.07       15.34      3.71 o
 -10   5  16        4.79        4.71      2.94 o
  -9   5  16        3.65        3.43      2.86 o
  -8   5  16       55.96       58.48      3.71 o
  -7   5  16       24.40       25.48      2.91 o
  -6   5  16        3.55        2.49      2.33 o
  -5   5  16        1.43        0.94      2.39 o
  -4   5  16        8.17        7.21      2.37 o
  -3   5  16        7.97        8.18      2.44 o
  -2   5  16       10.34       10.58      3.01 o
  -1   5  16        6.39        7.48      2.91 o
   0   5  16        1.56        3.35      3.30 o
   1   5  16        6.13        5.45      3.57 o
   2   5  16       10.38        8.67      3.82 o
   3   5  16        2.70        1.01      5.04 o
 -11   6  16        1.64        0.05      4.30 o
 -10   6  16        0.40       -1.40      3.76 o
  -9   6  16        7.23       10.49      3.18 o
  -8   6  16        0.44        4.41      3.07 o
  -7   6  16        7.93        8.21      2.99 o
  -6   6  16       12.48       12.74      2.35 o
  -5   6  16        2.25        0.14      2.49 o
  -4   6  16        1.33        0.76      2.46 o
  -3   6  16       31.31       34.56      3.16 o
  -2   6  16       14.68       17.50      3.04 o
  -1   6  16        6.67        9.39      2.92 o
   0   6  16       12.53       12.36      3.27 o
   1   6  16        4.90        7.52      3.44 o
   2   6  16        2.32        1.41      4.05 o
 -10   7  16       32.60       36.61      4.60 o
  -9   7  16        9.52        6.81      3.68 o
  -8   7  16       12.24        8.49      3.63 o
  -7   7  16       22.03       25.18      3.70 o
  -6   7  16        6.81        6.72      2.58 o
  -5   7  16        5.18        7.75      2.70 o
  -4   7  16        6.62        6.04      2.66 o
  -3   7  16        3.76        2.89      2.70 o
  -2   7  16       21.83       22.79      3.16 o
  -1   7  16        0.10        1.03      3.53 o
   0   7  16        3.25        6.84      3.41 o
   1   7  16       11.40        8.05      4.15 o
   2   7  16        3.10        3.13      5.06 o
  -9   8  16        2.83        7.33      4.71 o
  -8   8  16        0.99       -2.72      4.02 o
  -7   8  16        0.55        1.54      3.47 o
  -6   8  16        0.60        1.16      2.99 o
  -5   8  16        0.41        1.23      2.73 o
  -4   8  16        8.43        7.26      2.76 o
  -3   8  16        2.28        2.17      2.77 o
  -2   8  16        3.41        5.77      2.89 o
  -1   8  16       15.56        9.51      3.77 o
   0   8  16       30.33       25.38      4.17 o
   1   8  16        2.40        3.27      3.97 o
  -8   9  16        3.04        1.76      4.94 o
  -7   9  16       17.09       11.29      5.18 o
  -6   9  16       21.57       18.90      4.06 o
  -5   9  16        0.21        0.00      3.24 o
  -4   9  16       17.84       15.57      3.35 o
  -3   9  16        4.23        2.22      3.14 o
  -2   9  16        3.29        2.68      3.30 o
  -1   9  16        1.77        3.04      4.74 o
   0   9  16        0.18        2.95      4.93 o
  -6  10  16        2.00        4.93      6.00 o
  -5  10  16        0.95        3.40      4.65 o
  -4  10  16        4.65        7.71      3.85 o
  -3  10  16        0.33        1.11      3.87 o
 -12   1  17        0.38       -0.81      4.67 o
 -11   1  17        7.55        8.93      3.79 o
 -10   1  17       16.60       20.16      3.45 o
  -9   1  17       53.70       57.25      3.52 o
  -8   1  17       38.02       39.23      3.72 o
  -7   1  17        2.19        5.11      3.30 o
  -6   1  17        0.96        2.42      3.00 o
  -5   1  17        6.83        6.84      2.63 o
  -4   1  17        5.65        6.80      2.33 o
  -3   1  17       13.02       12.83      2.00 o
  -2   1  17        2.96        1.90      2.21 o
  -1   1  17       13.40        9.01      2.68 o
   0   1  17        4.44        3.58      2.71 o
   1   1  17        3.55        6.17      3.70 o
   2   1  17        3.19        0.63      6.74 o
   3   1  17        0.55       -0.85      8.75 o
 -12   2  17        3.53        2.71      5.39 o
 -11   2  17        0.87        1.10      3.75 o
 -10   2  17       37.73       38.14      3.51 o
  -9   2  17       10.98       11.17      3.11 o
  -8   2  17        9.63       12.18      3.25 o
  -7   2  17        3.77        5.29      2.97 o
  -6   2  17        0.58        2.27      2.97 o
  -5   2  17        4.71        5.46      3.09 o
  -4   2  17        6.12        4.86      2.13 o
  -3   2  17        5.50        4.69      2.07 o
  -2   2  17        0.79        1.09      2.44 o
  -1   2  17        0.22       -2.80      2.88 o
   0   2  17        0.76        0.41      3.31 o
   1   2  17        7.51        8.90      3.30 o
   2   2  17        7.93       11.09      4.18 o
   3   2  17        0.16        0.80      9.32 o
 -11   3  17        3.76        4.11      3.61 o
 -10   3  17        6.23       12.21      3.04 o
  -9   3  17       19.54       21.40      3.10 o
  -8   3  17        9.27        8.99      3.19 o
  -7   3  17        5.85        4.20      2.96 o
  -6   3  17       15.26       15.56      3.25 o
  -5   3  17        6.46        4.35      2.98 o
  -4   3  17        6.25        3.68      2.42 o
  -3   3  17        4.08        2.84      2.22 o
  -2   3  17       18.22       22.15      3.08 o
  -1   3  17        5.01        6.55      3.22 o
   0   3  17        0.18       -2.11      3.41 o
   1   3  17        3.66        3.13      3.36 o
   2   3  17        2.60        1.71      4.70 o
 -11   4  17        3.44        3.87      4.30 o
 -10   4  17        2.41        4.39      3.25 o
  -9   4  17       30.72       30.14      3.56 o
  -8   4  17       19.91       21.50      3.57 o
  -7   4  17       22.37       26.78      3.05 o
  -6   4  17        2.63        1.88      3.28 o
  -5   4  17        1.19       -1.53      2.84 o
  -4   4  17        2.66        2.46      2.54 o
  -3   4  17       16.58       18.17      2.82 o
  -2   4  17       12.73       19.88      3.20 o
  -1   4  17        3.93        9.42      3.39 o
   0   4  17        1.67        3.91      3.24 o
   1   4  17        5.51        5.25      3.90 o
   2   4  17        1.10        1.78      4.90 o
 -11   5  17        0.57        5.11      8.99 o
 -10   5  17        3.98        5.02      3.86 o
  -9   5  17        5.61        4.66      3.30 o
  -8   5  17        8.41       10.04      3.22 o
  -7   5  17       13.70        9.18      2.91 o
  -6   5  17        1.51        2.77      2.94 o
  -5   5  17        2.89        1.83      2.52 o
  -4   5  17        7.59        5.97      2.42 o
  -3   5  17       10.94       11.40      2.90 o
  -2   5  17       23.63       23.96      3.56 o
  -1   5  17        0.63        1.56      3.50 o
   0   5  17        1.10        3.72      3.35 o
   1   5  17        1.75        1.53      3.53 o
 -10   6  17        1.82        2.42      5.13 o
  -9   6  17        1.43        2.75      4.18 o
  -8   6  17       17.05       19.53      3.33 o
  -7   6  17        8.90        9.77      3.25 o
  -6   6  17        0.83        3.29      2.85 o
  -5   6  17        8.92        9.34      2.78 o
  -4   6  17        1.60        1.25      2.70 o
  -3   6  17       13.99       11.07      2.99 o
  -2   6  17       25.32       23.02      3.56 o
  -1   6  17        9.96       11.33      3.45 o
   0   6  17        0.34        3.57      3.67 o
   1   6  17        1.72       -1.98      4.69 o
  -9   7  17        8.40        9.09      5.76 o
  -8   7  17        6.87        5.71      4.50 o
  -7   7  17       11.94       14.78      3.59 o
  -6   7  17        1.83        2.35      3.71 o
  -5   7  17        0.61        3.82      3.01 o
  -4   7  17       10.28       10.04      2.97 o
  -3   7  17        3.49        2.89      2.98 o
  -2   7  17       19.40       17.21      3.71 o
  -1   7  17        1.99        0.92      4.01 o
   0   7  17        1.04        0.22      4.45 o
  -8   8  17        0.63        0.61      5.07 o
  -7   8  17        4.42        6.46      5.05 o
  -6   8  17        3.45        2.94      4.82 o
  -5   8  17        5.55        4.28      4.28 o
  -4   8  17        0.13        1.00      3.53 o
  -3   8  17        5.63        4.43      3.59 o
  -2   8  17        1.53        0.37      4.12 o
  -1   8  17        6.74        6.56      4.97 o
  -5   9  17        1.72        1.07      5.58 o
  -4   9  17        0.88        3.19      4.32 o
 -11   0  18       16.81       22.87      7.23 o
 -10   0  18       23.01       26.80      5.48 o
  -9   0  18        0.94        9.28      5.81 o
  -8   0  18        0.50        5.62      4.59 o
  -7   0  18       23.86       22.69      4.85 o
  -6   0  18        0.06        1.84      4.95 o
  -5   0  18        3.73        3.01      3.63 o
  -4   0  18        2.70        1.64      3.75 o
  -3   0  18       52.99       44.32      4.99 o
  -2   0  18       14.10       13.72      4.80 o
  -1   0  18        5.51        1.22      4.57 o
   0   0  18        4.98       12.88      5.80 o
 -11   1  18       17.54       17.47      6.88 o
 -10   1  18        0.89        7.68      4.11 o
  -9   1  18       31.82       37.45      3.99 o
  -8   1  18       37.25       43.73      4.05 o
  -7   1  18        5.72        6.83      3.18 o
  -6   1  18        2.74        1.26      3.11 o
  -5   1  18        1.49       -0.14      2.99 o
  -4   1  18        2.33        3.01      2.79 o
  -3   1  18        1.01        1.96      2.94 o
  -2   1  18        2.22        6.03      3.21 o
  -1   1  18        6.83        7.14      3.89 o
   0   1  18        2.73        6.08      4.07 o
   1   1  18        0.76        4.74      6.32 o
 -11   2  18        2.37        1.97      6.59 o
 -10   2  18        1.64        3.35      3.97 o
  -9   2  18       30.15       30.99      4.11 o
  -8   2  18       30.81       33.63      3.76 o
  -7   2  18       25.01       29.22      3.51 o
  -6   2  18        1.33        0.40      3.26 o
  -5   2  18        0.28        0.15      2.98 o
  -4   2  18        1.22        2.32      2.93 o
  -3   2  18        3.22        5.43      3.64 o
  -2   2  18        7.87       12.00      3.27 o
  -1   2  18        0.27        1.23      3.99 o
   0   2  18        1.02        4.86      4.29 o
   1   2  18       12.04        9.97      5.51 o
 -10   3  18        9.39       12.43      4.14 o
  -9   3  18       15.37       14.27      3.95 o
  -8   3  18       12.63        9.71      3.35 o
  -7   3  18        2.70        1.97      3.05 o
  -6   3  18       14.42        6.07      3.75 o
  -5   3  18        2.66        2.27      3.78 o
  -4   3  18        1.22       -0.86      3.27 o
  -3   3  18        8.03        6.36      3.87 o
  -2   3  18        9.61       14.95      3.40 o
  -1   3  18        1.90        3.86      3.68 o
   0   3  18        2.36        7.92      4.37 o
   1   3  18        3.98        8.63      5.49 o
 -10   4  18        7.03        3.42      4.96 o
  -9   4  18        1.80        3.03      4.12 o
  -8   4  18       55.43       54.94      4.17 o
  -7   4  18       13.42       12.95      3.04 o
  -6   4  18        3.79        5.69      3.42 o
  -5   4  18        0.48       -2.15      3.25 o
  -4   4  18        0.14       -1.14      3.25 o
  -3   4  18        2.16        4.88      3.04 o
  -2   4  18       16.67       19.94      3.36 o
  -1   4  18       34.11       35.94      4.16 o
   0   4  18       23.96       28.21      4.34 o
  -9   5  18        0.58        5.02      4.80 o
  -8   5  18        2.31        5.03      3.64 o
  -7   5  18       17.94       18.05      3.66 o
  -6   5  18       13.51       11.94      3.19 o
  -5   5  18        5.62        6.52      3.51 o
  -4   5  18        3.49        3.77      3.21 o
  -3   5  18        4.39        4.80      3.18 o
  -2   5  18       31.43       35.79      3.88 o
  -1   5  18        2.30        4.51      3.82 o
   0   5  18        1.55        4.70      4.09 o
  -8   6  18       23.39       17.88      5.33 o
  -7   6  18        0.44        3.34      4.21 o
  -6   6  18        0.13        2.02      3.61 o
  -5   6  18        5.12        3.95      3.59 o
  -4   6  18        1.47        5.76      3.82 o
  -3   6  18        4.53        1.44      3.46 o
  -2   6  18        2.37        3.16      3.53 o
  -1   6  18       11.95        6.18      4.41 o
  -7   7  18       17.93       21.59      6.25 o
  -6   7  18        3.35        0.44      5.74 o
  -5   7  18        2.99       -4.51      5.82 o
  -4   7  18        1.92       10.73      4.68 o
  -3   7  18        2.46       -1.86      4.16 o
  -9   1  19        9.84       15.18      5.77 o
  -8   1  19       21.24       22.16      3.76 o
  -7   1  19        3.16        4.62      3.40 o
  -6   1  19       10.50       10.13      3.28 o
  -5   1  19        1.81        4.25      3.59 o
  -4   1  19        9.82        5.64      3.57 o
  -3   1  19        5.68        2.01      4.56 o
  -2   1  19        2.53        4.55      6.66 o
  -1   1  19        2.79       -3.54      8.44 o
  -9   2  19       52.69       54.97      5.97 o
  -8   2  19        4.16        3.99      4.30 o
  -7   2  19        6.07        5.66      4.18 o
  -6   2  19        0.53       -2.69      3.68 o
  -5   2  19        0.47       -1.63      3.75 o
  -4   2  19        0.90        2.75      4.14 o
  -3   2  19        3.71        1.44      4.86 o
  -2   2  19        7.34        7.29      5.59 o
  -1   2  19        0.68       -1.90      6.52 o
  -9   3  19       10.21       10.88      4.80 o
  -8   3  19       10.77        9.73      5.06 o
  -7   3  19        3.51        4.59      3.83 o
  -6   3  19        6.79        7.66      4.56 o
  -5   3  19        3.60       -0.49      3.89 o
  -4   3  19        1.31       -0.38      4.23 o
  -3   3  19        2.65        1.34      5.53 o
  -2   3  19        1.51       -1.55      5.46 o
  -8   4  19        3.16        2.25      4.50 o
  -7   4  19       23.06       24.36      4.24 o
  -6   4  19        0.73       -1.42      3.91 o
  -5   4  19        0.01        2.02      4.16 o
  -4   4  19        1.42       -0.09      4.84 o
  -3   4  19        1.22        0.69      5.75 o
  -2   4  19        0.89        7.57      5.60 o
  -7   5  19       15.52       16.05      6.08 o
  -6   5  19        1.74        3.54      7.00 o
  -5   5  19        1.18        4.86      5.51 o
  -4   5  19        0.51       -2.87      5.73 o
  -3   5  19        2.20        0.63      9.44 o
  -6   0  20        4.62        5.46      9.31 o
  -5   0  20        1.65        5.19      6.45 o
  -6   1  20        3.08        1.58      4.28 o
  -5   1  20        2.01        2.39      4.91 o
 
